# Supplementary material for: Benzyl 5-phenyl­pyrazolo­[5,1-a]isoquino­line-1-carboxyl­ate
Source: Acta Crystallogr Sect E Struct Rep Online. 2011 Nov 30;67(Pt 12):o3488. doi: 10.1107/S1600536811050586 (PMC3239112; doi:10.1107/S1600536811050586)
Supplement: Supplementary file 1 [file e-67-o3488-sup1.cif]

##############################################################################
#                                                                            #
# This CIF contains the data in a paper accepted for publication in          #
# Acta Crystallographica Section E. It conforms to the requirements of       #
# Notes for Authors for Acta Crystallographica Section E, and has been       #
# peer reviewed under the auspices of the IUCr Commission on Journals.       #
#                                                                            #
# Full details of the Crystallographic Information File format               #
# are given in the paper "The Crystallographic Information File (CIF):       #
# a New Standard Archive File for Crystallography" by S. R. Hall, F. H.      #
# Allen and I. D. Brown [Acta Cryst. (1991), A47, 655-685].                  #
#                                                                            #
# The current version of the core CIF dictionary is obtainable from          #
# ftp://ftp.iucr.org/pub/cif_core.dic.                                       #
#                                                                            #
# Software is freely available for graphical display of the structure(s)     #
# in this CIF. For information consult the CIF software page                 #
# http://www.iucr.org/resources/cif/software.                                #
#                                                                            #
# This file may be used for bona fide research purposes within the           #
# scientific community so long as proper attribution is given to the journal # 
# article from which it was obtained.                                        #
#                                                                            #
##############################################################################
data_I
_audit_creation_method     SHELXL-97
_chemical_name_systematic
;
Benzyl 5-phenylpyrazolo[5,1-<i>a</i>]isoquinoline-1-carboxylate
;
_chemical_name_common     ?
_chemical_formula_moiety     'C25 H18 N2 O2'
_chemical_formula_sum     'C25 H18 N2 O2'
_chemical_formula_iupac     'C25 H18 N2 O2'
_chemical_formula_weight     378.41
_chemical_melting_point     ?
_symmetry_cell_setting     monoclinic
_symmetry_space_group_name_H-M     'P 21/c'
_symmetry_space_group_name_Hall     '-P 2ybc'
loop_
    _symmetry_equiv_pos_as_xyz
    'x, y, z'
    '-x, y+1/2, -z+1/2'
    '-x, -y, -z'
    'x, -y-1/2, z-1/2'
_cell_length_a     9.161(3)
_cell_length_b     18.397(6)
_cell_length_c     11.621(4)
_cell_angle_alpha     90.00
_cell_angle_beta     98.132(6)
_cell_angle_gamma     90.00
_cell_volume     1938.9(12)
_cell_formula_units_Z     4
_cell_measurement_reflns_used     3378
_cell_measurement_theta_min     2.09
_cell_measurement_theta_max     24.96
_cell_measurement_temperature     173(2)
_exptl_crystal_description     block
_exptl_crystal_colour     colorless
_exptl_crystal_size_max     0.22
_exptl_crystal_size_mid     0.15
_exptl_crystal_size_min     0.11
_exptl_crystal_density_diffrn     1.296
_exptl_crystal_density_meas     ?
_exptl_crystal_density_method     'not measured'
_exptl_crystal_F_000     792
_exptl_absorpt_coefficient_mu     0.083
_exptl_absorpt_correction_type     none
_exptl_absorpt_process_details     ?
_exptl_absorpt_correction_T_min     ?
_exptl_absorpt_correction_T_max     ?
_exptl_special_details     ?
_diffrn_ambient_temperature     173(2)
_diffrn_radiation_type     MoK\a
_diffrn_radiation_wavelength     0.71073
_diffrn_radiation_source     'fine-focus sealed tube'
_diffrn_radiation_monochromator     graphite
_diffrn_measurement_device_type     'Rigaku R-AXIS RAPID diffractometer'
_diffrn_measurement_method     '\w scans'
_diffrn_detector_area_resol_mean     10
_diffrn_reflns_number     9583
_diffrn_reflns_av_R_equivalents     0.0980
_diffrn_reflns_av_sigmaI/netI     0.1201
_diffrn_reflns_theta_min     2.09
_diffrn_reflns_theta_max     24.96
_diffrn_reflns_theta_full     24.96
_diffrn_measured_fraction_theta_max     0.995
_diffrn_measured_fraction_theta_full     0.995
_diffrn_reflns_limit_h_min     -9
_diffrn_reflns_limit_h_max     10
_diffrn_reflns_limit_k_min     -20
_diffrn_reflns_limit_k_max     21
_diffrn_reflns_limit_l_min     -13
_diffrn_reflns_limit_l_max     13
_diffrn_standards_number     0
_diffrn_standards_interval_count     .
_diffrn_standards_interval_time     .
_diffrn_standards_decay_%     0
_refine_special_details
;
Refinement of <i>F</i>^2^ against ALL reflections. The weighted <i>R</i>-factor
<i>wR</i> and goodness of fit <i>S</i> are based on <i>F</i>^2^, conventional
<i>R</i>-factors <i>R</i> are based on <i>F</i>, with <i>F</i> set to zero for
negative <i>F</i>^2^. The threshold expression of <i>F</i>^2^ >
\s(<i>F</i>^2^) is used only for calculating <i>R</i>-factors(gt) <i>etc</i>.
and is not relevant to the choice of reflections for refinement.
<i>R</i>-factors based on <i>F</i>^2^ are statistically about twice as large
as those based on <i>F</i>, and <i>R</i>- factors based on ALL data will be
even larger.
;
_reflns_number_total     3378
_reflns_number_gt     1852
_reflns_threshold_expression     >2sigma(I)
_refine_ls_structure_factor_coef     Fsqd
_refine_ls_matrix_type     full
_refine_ls_R_factor_all     0.0972
_refine_ls_R_factor_gt     0.0495
_refine_ls_wR_factor_gt     0.0969
_refine_ls_wR_factor_ref     0.1155
_refine_ls_goodness_of_fit_ref     0.866
_refine_ls_restrained_S_all     0.866
_refine_ls_number_reflns     3378
_refine_ls_number_parameters     263
_refine_ls_number_restraints     0
_refine_ls_hydrogen_treatment     constr
_refine_ls_weighting_scheme     calc
_refine_ls_weighting_details
         'calc w=1/[\s^2^(Fo^2^)+(0.0000P)^2^+0.0000P] where P=(Fo^2^+2Fc^2^)/3'
_atom_sites_solution_hydrogens     geom
_atom_sites_solution_primary     direct
_atom_sites_solution_secondary     difmap
_refine_ls_shift/su_max     0.000
_refine_ls_shift/su_mean     0.000
_refine_diff_density_max     0.180
_refine_diff_density_min     -0.237
_refine_ls_extinction_method     SHELXL
_refine_ls_extinction_coef     0.0076(11)
_refine_ls_extinction_expression
                                  'Fc^*^=kFc[1+0.001xFc^2^\l^3^/sin(2\q)]^-1/4^'
loop_
    _atom_type_symbol
    _atom_type_description
    _atom_type_scat_dispersion_real
    _atom_type_scat_dispersion_imag
    _atom_type_scat_source
    'C' 'C' 0.0033 0.0016
                         'International Tables Vol C Tables 4.2.6.8 and 6.1.1.4'
    'H' 'H' 0.0000 0.0000
                         'International Tables Vol C Tables 4.2.6.8 and 6.1.1.4'
    'N' 'N' 0.0061 0.0033
                         'International Tables Vol C Tables 4.2.6.8 and 6.1.1.4'
    'O' 'O' 0.0106 0.0060
                         'International Tables Vol C Tables 4.2.6.8 and 6.1.1.4'
_computing_data_collection     'PROCESS-AUTO (Rigaku, 1998)'
_computing_cell_refinement     'PROCESS-AUTO (Rigaku, 1998)'
_computing_data_reduction     'PROCESS-AUTO (Rigaku, 1998)'
_computing_structure_solution     'SHELXS97 (Sheldrick, 2008)'
_computing_structure_refinement     'SHELXL97 (Sheldrick, 2008)'
_computing_molecular_graphics     'DIAMOND (Brandenburg, 1999)'
_computing_publication_material     'SHELXL97 (Sheldrick, 2008)'
loop_
    _atom_site_type_symbol
    _atom_site_label
    _atom_site_fract_x
    _atom_site_fract_y
    _atom_site_fract_z
    _atom_site_U_iso_or_equiv
    _atom_site_adp_type
    _atom_site_calc_flag
    _atom_site_refinement_flags
    _atom_site_occupancy
    _atom_site_symmetry_multiplicity
    _atom_site_disorder_assembly
    _atom_site_disorder_group
    N N1 0.4210(2) 0.36318(10) 0.06266(15) 0.0314(5) Uani d . 1 1 . .
    N N2 0.2711(2) 0.36122(10) 0.01947(16) 0.0355(5) Uani d . 1 1 . .
    O O1 0.41215(19) 0.59556(8) 0.15872(15) 0.0450(5) Uani d . 1 1 . .
    O O2 0.17077(19) 0.56806(8) 0.10441(14) 0.0401(5) Uani d . 1 1 . .
    C C1 0.3320(3) 0.16526(14) -0.1618(2) 0.0455(7) Uani d . 1 1 . .
    H H1A 0.2871 0.1641 -0.2407 0.055 Uiso calc R 1 1 . .
    C C2 0.3482(3) 0.10140(14) -0.0978(2) 0.0486(7) Uani d . 1 1 . .
    H H2B 0.3152 0.0567 -0.1332 0.058 Uiso calc R 1 1 . .
    C C3 0.4124(3) 0.10268(13) 0.0176(2) 0.0476(7) Uani d . 1 1 . .
    H H3A 0.4236 0.0589 0.0612 0.057 Uiso calc R 1 1 . .
    C C4 0.4604(3) 0.16836(12) 0.0697(2) 0.0405(7) Uani d . 1 1 . .
    H H4A 0.5029 0.1693 0.1491 0.049 Uiso calc R 1 1 . .
    C C5 0.4462(3) 0.23300(12) 0.0054(2) 0.0339(6) Uani d . 1 1 . .
    C C6 0.3809(3) 0.23078(13) -0.1113(2) 0.0414(7) Uani d . 1 1 . .
    H H6A 0.3701 0.2743 -0.1557 0.050 Uiso calc R 1 1 . .
    C C7 0.5104(3) 0.30141(12) 0.06079(19) 0.0335(6) Uani d . 1 1 . .
    C C8 0.6539(3) 0.30793(12) 0.1091(2) 0.0387(6) Uani d . 1 1 . .
    H H8A 0.7168 0.2669 0.1095 0.046 Uiso calc R 1 1 . .
    C C9 0.7137(3) 0.37483(13) 0.1595(2) 0.0359(6) Uani d . 1 1 . .
    C C10 0.6211(3) 0.43691(12) 0.16259(19) 0.0320(6) Uani d . 1 1 . .
    C C11 0.4672(3) 0.43004(12) 0.11022(19) 0.0298(6) Uani d . 1 1 . .
    C C12 0.8650(3) 0.38081(14) 0.2056(2) 0.0468(7) Uani d . 1 1 . .
    H H12A 0.9282 0.3402 0.2021 0.056 Uiso calc R 1 1 . .
    C C13 0.9217(3) 0.44468(14) 0.2553(2) 0.0496(7) Uani d . 1 1 . .
    H H13A 1.0236 0.4480 0.2851 0.059 Uiso calc R 1 1 . .
    C C14 0.8296(3) 0.50468(14) 0.2621(2) 0.0463(7) Uani d . 1 1 . .
    H H14A 0.8684 0.5480 0.2992 0.056 Uiso calc R 1 1 . .
    C C15 0.6817(3) 0.50136(12) 0.2150(2) 0.0384(7) Uani d . 1 1 . .
    H H15A 0.6208 0.5429 0.2180 0.046 Uiso calc R 1 1 . .
    C C16 0.3387(3) 0.47398(12) 0.09507(19) 0.0308(6) Uani d . 1 1 . .
    C C17 0.2256(3) 0.42822(12) 0.0405(2) 0.0363(6) Uani d . 1 1 . .
    H H17A 0.1263 0.4437 0.0207 0.044 Uiso calc R 1 1 . .
    C C18 0.3186(3) 0.55095(13) 0.1236(2) 0.0352(6) Uani d . 1 1 . .
    C C19 0.1330(3) 0.64296(12) 0.1286(2) 0.0403(7) Uani d . 1 1 . .
    H H19A 0.0503 0.6591 0.0700 0.048 Uiso calc R 1 1 . .
    H H19B 0.2187 0.6747 0.1218 0.048 Uiso calc R 1 1 . .
    C C20 0.0897(3) 0.65106(12) 0.2487(2) 0.0366(6) Uani d . 1 1 . .
    C C21 -0.0315(3) 0.69401(12) 0.2649(2) 0.0462(7) Uani d . 1 1 . .
    H H21A -0.0878 0.7166 0.1998 0.055 Uiso calc R 1 1 . .
    C C22 -0.0709(3) 0.70417(14) 0.3754(3) 0.0585(9) Uani d . 1 1 . .
    H H22A -0.1525 0.7343 0.3851 0.070 Uiso calc R 1 1 . .
    C C23 0.0080(4) 0.67062(15) 0.4707(3) 0.0622(9) Uani d . 1 1 . .
    H H23A -0.0197 0.6773 0.5457 0.075 Uiso calc R 1 1 . .
    C C24 0.1283(3) 0.62686(15) 0.4565(2) 0.0548(8) Uani d . 1 1 . .
    H H24A 0.1831 0.6037 0.5219 0.066 Uiso calc R 1 1 . .
    C C25 0.1679(3) 0.61719(13) 0.3465(2) 0.0434(7) Uani d . 1 1 . .
    H H25A 0.2496 0.5870 0.3374 0.052 Uiso calc R 1 1 . .
loop_
    _atom_site_aniso_label
    _atom_site_aniso_U_11
    _atom_site_aniso_U_22
    _atom_site_aniso_U_33
    _atom_site_aniso_U_12
    _atom_site_aniso_U_13
    _atom_site_aniso_U_23
    N1 0.0286(13) 0.0336(11) 0.0314(12) -0.0006(10) 0.0014(9) -0.0017(9)
    N2 0.0279(13) 0.0405(12) 0.0365(12) 0.0008(11) -0.0010(9) 0.0006(9)
    O1 0.0367(12) 0.0391(10) 0.0573(12) -0.0019(9) 0.0002(9) -0.0078(8)
    O2 0.0341(11) 0.0390(10) 0.0454(11) 0.0070(9) -0.0014(8) -0.0059(8)
    C1 0.0453(19) 0.0571(17) 0.0327(16) 0.0032(15) 0.0011(13) -0.0113(13)
    C2 0.0451(19) 0.0430(16) 0.056(2) -0.0034(14) 0.0031(15) -0.0117(14)
    C3 0.050(2) 0.0409(16) 0.0511(19) 0.0027(14) 0.0032(15) 0.0019(13)
    C4 0.0387(17) 0.0444(15) 0.0364(15) 0.0014(14) -0.0012(12) -0.0027(12)
    C5 0.0309(16) 0.0379(14) 0.0327(15) 0.0050(12) 0.0039(11) -0.0019(11)
    C6 0.0427(18) 0.0430(15) 0.0372(16) 0.0037(13) 0.0016(12) -0.0028(12)
    C7 0.0348(17) 0.0340(14) 0.0313(15) 0.0058(13) 0.0030(12) -0.0011(11)
    C8 0.0380(17) 0.0358(14) 0.0408(16) 0.0084(14) 0.0005(12) 0.0008(11)
    C9 0.0320(16) 0.0419(15) 0.0326(15) 0.0000(13) 0.0004(12) 0.0023(11)
    C10 0.0298(16) 0.0376(14) 0.0282(14) -0.0023(13) 0.0031(11) 0.0054(11)
    C11 0.0310(16) 0.0323(13) 0.0259(13) -0.0017(12) 0.0033(11) 0.0011(10)
    C12 0.0360(18) 0.0512(17) 0.0509(18) 0.0050(15) -0.0018(13) 0.0007(13)
    C13 0.0307(17) 0.0597(18) 0.0552(19) -0.0032(16) -0.0046(13) -0.0001(15)
    C14 0.0427(19) 0.0461(16) 0.0466(17) -0.0047(15) -0.0061(14) -0.0030(12)
    C15 0.0354(17) 0.0373(15) 0.0407(16) -0.0003(13) -0.0004(12) 0.0004(12)
    C16 0.0308(16) 0.0344(14) 0.0267(14) -0.0002(13) 0.0021(11) -0.0014(11)
    C17 0.0344(17) 0.0389(15) 0.0348(15) 0.0046(13) 0.0023(12) -0.0019(11)
    C18 0.0343(17) 0.0422(16) 0.0284(14) 0.0039(14) 0.0026(12) 0.0027(11)
    C19 0.0403(17) 0.0348(14) 0.0427(16) 0.0098(13) -0.0045(12) -0.0019(11)
    C20 0.0291(16) 0.0317(14) 0.0479(17) -0.0012(13) 0.0018(12) -0.0028(12)
    C21 0.0360(18) 0.0400(15) 0.063(2) 0.0044(14) 0.0078(14) 0.0011(13)
    C22 0.052(2) 0.0469(17) 0.082(3) 0.0066(16) 0.0289(18) -0.0035(16)
    C23 0.070(2) 0.0604(19) 0.063(2) -0.0046(19) 0.0314(19) -0.0062(17)
    C24 0.055(2) 0.0675(19) 0.0416(18) -0.0006(17) 0.0048(15) 0.0052(14)
    C25 0.0349(17) 0.0518(16) 0.0436(17) -0.0002(14) 0.0065(13) -0.0037(13)
_geom_special_details
;
All e.s.d.'s (except the e.s.d. in the dihedral angle between two l.s. planes)
are estimated using the full covariance matrix. The cell e.s.d.'s are taken
into account individually in the estimation of e.s.d.'s in distances, angles
and torsion angles; correlations between e.s.d.'s in cell parameters are only
used when they are defined by crystal symmetry. An approximate (isotropic)
treatment of cell e.s.d.'s is used for estimating e.s.d.'s involving l.s.
planes.
;
loop_
    _geom_bond_atom_site_label_1
    _geom_bond_atom_site_label_2
    _geom_bond_site_symmetry_2
    _geom_bond_distance
    _geom_bond_publ_flag
    N1 C11 . 1.390(3) ?
    N1 N2 . 1.394(3) ?
    N1 C7 . 1.403(3) ?
    N2 C17 . 1.335(3) ?
    O1 C18 . 1.215(3) ?
    O2 C18 . 1.377(3) ?
    O2 C19 . 1.458(2) ?
    C1 C2 . 1.387(3) ?
    C1 C6 . 1.387(3) ?
    C1 H1A . 0.9500 ?
    C2 C3 . 1.387(4) ?
    C2 H2B . 0.9500 ?
    C3 C4 . 1.394(3) ?
    C3 H3A . 0.9500 ?
    C4 C5 . 1.400(3) ?
    C4 H4A . 0.9500 ?
    C5 C6 . 1.403(3) ?
    C5 C7 . 1.496(3) ?
    C6 H6A . 0.9500 ?
    C7 C8 . 1.360(3) ?
    C8 C9 . 1.438(3) ?
    C8 H8A . 0.9500 ?
    C9 C12 . 1.417(3) ?
    C9 C10 . 1.427(3) ?
    C10 C15 . 1.410(3) ?
    C10 C11 . 1.460(3) ?
    C11 C16 . 1.418(3) ?
    C12 C13 . 1.379(3) ?
    C12 H12A . 0.9500 ?
    C13 C14 . 1.398(3) ?
    C13 H13A . 0.9500 ?
    C14 C15 . 1.389(3) ?
    C14 H14A . 0.9500 ?
    C15 H15A . 0.9500 ?
    C16 C17 . 1.414(3) ?
    C16 C18 . 1.472(3) ?
    C17 H17A . 0.9500 ?
    C19 C20 . 1.511(3) ?
    C19 H19A . 0.9900 ?
    C19 H19B . 0.9900 ?
    C20 C21 . 1.397(3) ?
    C20 C25 . 1.401(3) ?
    C21 C22 . 1.395(4) ?
    C21 H21A . 0.9500 ?
    C22 C23 . 1.379(4) ?
    C22 H22A . 0.9500 ?
    C23 C24 . 1.394(4) ?
    C23 H23A . 0.9500 ?
    C24 C25 . 1.389(3) ?
    C24 H24A . 0.9500 ?
    C25 H25A . 0.9500 ?
loop_
    _geom_angle_atom_site_label_1
    _geom_angle_atom_site_label_2
    _geom_angle_atom_site_label_3
    _geom_angle_site_symmetry_1
    _geom_angle_site_symmetry_3
    _geom_angle
    _geom_angle_publ_flag
    C11 N1 N2 . . 113.26(18) ?
    C11 N1 C7 . . 125.3(2) ?
    N2 N1 C7 . . 121.39(18) ?
    C17 N2 N1 . . 103.16(19) ?
    C18 O2 C19 . . 116.05(19) ?
    C2 C1 C6 . . 120.3(2) ?
    C2 C1 H1A . . 119.8 ?
    C6 C1 H1A . . 119.8 ?
    C3 C2 C1 . . 120.2(2) ?
    C3 C2 H2B . . 119.9 ?
    C1 C2 H2B . . 119.9 ?
    C2 C3 C4 . . 119.9(2) ?
    C2 C3 H3A . . 120.0 ?
    C4 C3 H3A . . 120.0 ?
    C3 C4 C5 . . 120.3(2) ?
    C3 C4 H4A . . 119.8 ?
    C5 C4 H4A . . 119.8 ?
    C4 C5 C6 . . 119.0(2) ?
    C4 C5 C7 . . 119.0(2) ?
    C6 C5 C7 . . 121.9(2) ?
    C1 C6 C5 . . 120.2(2) ?
    C1 C6 H6A . . 119.9 ?
    C5 C6 H6A . . 119.9 ?
    C8 C7 N1 . . 117.0(2) ?
    C8 C7 C5 . . 123.4(2) ?
    N1 C7 C5 . . 119.6(2) ?
    C7 C8 C9 . . 122.3(2) ?
    C7 C8 H8A . . 118.9 ?
    C9 C8 H8A . . 118.9 ?
    C12 C9 C10 . . 118.8(2) ?
    C12 C9 C8 . . 121.1(2) ?
    C10 C9 C8 . . 120.1(2) ?
    C15 C10 C9 . . 119.0(2) ?
    C15 C10 C11 . . 123.4(2) ?
    C9 C10 C11 . . 117.6(2) ?
    N1 C11 C16 . . 104.8(2) ?
    N1 C11 C10 . . 117.6(2) ?
    C16 C11 C10 . . 137.6(2) ?
    C13 C12 C9 . . 121.0(2) ?
    C13 C12 H12A . . 119.5 ?
    C9 C12 H12A . . 119.5 ?
    C12 C13 C14 . . 120.1(2) ?
    C12 C13 H13A . . 119.9 ?
    C14 C13 H13A . . 119.9 ?
    C15 C14 C13 . . 120.4(2) ?
    C15 C14 H14A . . 119.8 ?
    C13 C14 H14A . . 119.8 ?
    C14 C15 C10 . . 120.7(2) ?
    C14 C15 H15A . . 119.7 ?
    C10 C15 H15A . . 119.7 ?
    C17 C16 C11 . . 105.01(19) ?
    C17 C16 C18 . . 124.5(2) ?
    C11 C16 C18 . . 130.4(2) ?
    N2 C17 C16 . . 113.8(2) ?
    N2 C17 H17A . . 123.1 ?
    C16 C17 H17A . . 123.1 ?
    O1 C18 O2 . . 122.1(2) ?
    O1 C18 C16 . . 128.4(2) ?
    O2 C18 C16 . . 109.6(2) ?
    O2 C19 C20 . . 111.82(18) ?
    O2 C19 H19A . . 109.3 ?
    C20 C19 H19A . . 109.3 ?
    O2 C19 H19B . . 109.3 ?
    C20 C19 H19B . . 109.3 ?
    H19A C19 H19B . . 107.9 ?
    C21 C20 C25 . . 117.8(2) ?
    C21 C20 C19 . . 119.9(2) ?
    C25 C20 C19 . . 122.3(2) ?
    C22 C21 C20 . . 121.0(3) ?
    C22 C21 H21A . . 119.5 ?
    C20 C21 H21A . . 119.5 ?
    C23 C22 C21 . . 120.3(3) ?
    C23 C22 H22A . . 119.9 ?
    C21 C22 H22A . . 119.9 ?
    C22 C23 C24 . . 119.9(3) ?
    C22 C23 H23A . . 120.1 ?
    C24 C23 H23A . . 120.1 ?
    C25 C24 C23 . . 119.7(3) ?
    C25 C24 H24A . . 120.1 ?
    C23 C24 H24A . . 120.1 ?
    C24 C25 C20 . . 121.4(3) ?
    C24 C25 H25A . . 119.3 ?
    C20 C25 H25A . . 119.3 ?
loop_
    _geom_torsion_atom_site_label_1
    _geom_torsion_atom_site_label_2
    _geom_torsion_atom_site_label_3
    _geom_torsion_atom_site_label_4
    _geom_torsion_site_symmetry_1
    _geom_torsion_site_symmetry_2
    _geom_torsion_site_symmetry_3
    _geom_torsion_site_symmetry_4
    _geom_torsion
    _geom_torsion_publ_flag
    C11 N1 N2 C17 . . . . 0.4(2) ?
    C7 N1 N2 C17 . . . . 177.82(19) ?
    C6 C1 C2 C3 . . . . 0.5(4) ?
    C1 C2 C3 C4 . . . . 0.2(4) ?
    C2 C3 C4 C5 . . . . -1.0(4) ?
    C3 C4 C5 C6 . . . . 1.0(4) ?
    C3 C4 C5 C7 . . . . -174.8(2) ?
    C2 C1 C6 C5 . . . . -0.5(4) ?
    C4 C5 C6 C1 . . . . -0.3(4) ?
    C7 C5 C6 C1 . . . . 175.4(2) ?
    C11 N1 C7 C8 . . . . -0.3(3) ?
    N2 N1 C7 C8 . . . . -177.46(19) ?
    C11 N1 C7 C5 . . . . -179.4(2) ?
    N2 N1 C7 C5 . . . . 3.4(3) ?
    C4 C5 C7 C8 . . . . 54.6(3) ?
    C6 C5 C7 C8 . . . . -121.1(3) ?
    C4 C5 C7 N1 . . . . -126.4(2) ?
    C6 C5 C7 N1 . . . . 58.0(3) ?
    N1 C7 C8 C9 . . . . -0.4(3) ?
    C5 C7 C8 C9 . . . . 178.6(2) ?
    C7 C8 C9 C12 . . . . -177.7(2) ?
    C7 C8 C9 C10 . . . . 1.5(4) ?
    C12 C9 C10 C15 . . . . -2.2(3) ?
    C8 C9 C10 C15 . . . . 178.5(2) ?
    C12 C9 C10 C11 . . . . 177.5(2) ?
    C8 C9 C10 C11 . . . . -1.7(3) ?
    N2 N1 C11 C16 . . . . -0.8(2) ?
    C7 N1 C11 C16 . . . . -178.12(19) ?
    N2 N1 C11 C10 . . . . 177.36(18) ?
    C7 N1 C11 C10 . . . . 0.0(3) ?
    C15 C10 C11 N1 . . . . -179.3(2) ?
    C9 C10 C11 N1 . . . . 1.0(3) ?
    C15 C10 C11 C16 . . . . -1.9(4) ?
    C9 C10 C11 C16 . . . . 178.3(2) ?
    C10 C9 C12 C13 . . . . 1.7(4) ?
    C8 C9 C12 C13 . . . . -179.1(2) ?
    C9 C12 C13 C14 . . . . 0.7(4) ?
    C12 C13 C14 C15 . . . . -2.5(4) ?
    C13 C14 C15 C10 . . . . 1.9(4) ?
    C9 C10 C15 C14 . . . . 0.5(3) ?
    C11 C10 C15 C14 . . . . -179.2(2) ?
    N1 C11 C16 C17 . . . . 0.8(2) ?
    C10 C11 C16 C17 . . . . -176.7(2) ?
    N1 C11 C16 C18 . . . . -177.4(2) ?
    C10 C11 C16 C18 . . . . 5.1(4) ?
    N1 N2 C17 C16 . . . . 0.2(2) ?
    C11 C16 C17 N2 . . . . -0.7(3) ?
    C18 C16 C17 N2 . . . . 177.6(2) ?
    C19 O2 C18 O1 . . . . 0.0(3) ?
    C19 O2 C18 C16 . . . . -179.81(17) ?
    C17 C16 C18 O1 . . . . -171.4(2) ?
    C11 C16 C18 O1 . . . . 6.5(4) ?
    C17 C16 C18 O2 . . . . 8.4(3) ?
    C11 C16 C18 O2 . . . . -173.7(2) ?
    C18 O2 C19 C20 . . . . -96.2(2) ?
    O2 C19 C20 C21 . . . . -137.2(2) ?
    O2 C19 C20 C25 . . . . 43.3(3) ?
    C25 C20 C21 C22 . . . . 1.5(3) ?
    C19 C20 C21 C22 . . . . -178.0(2) ?
    C20 C21 C22 C23 . . . . -1.2(4) ?
    C21 C22 C23 C24 . . . . 0.5(4) ?
    C22 C23 C24 C25 . . . . -0.1(4) ?
    C23 C24 C25 C20 . . . . 0.5(4) ?
    C21 C20 C25 C24 . . . . -1.2(3) ?
    C19 C20 C25 C24 . . . . 178.4(2) ?
loop_
    _geom_hbond_atom_site_label_D
    _geom_hbond_atom_site_label_H
    _geom_hbond_atom_site_label_A
    _geom_hbond_site_symmetry_A
    _geom_hbond_distance_DH
    _geom_hbond_distance_HA
    _geom_hbond_distance_DA
    _geom_hbond_angle_DHA
    C15 H15A O1 . 0.95 2.17 3.012(3) 148
    C1 H1A Cg1 4_565 0.95 2.76 3.484(3) 134
    C14 H14A Cg2 1_655 0.95 2.68 3.594(3) 161
_iucr_refine_instructions_details
;
TITL m in P2(1)/c
CELL 0.71073   9.1611  18.3974  11.6211  90.000  98.132  90.000
ZERR   4.00   0.0033   0.0064   0.0040   0.000   0.006   0.000
LATT 1
SYMM -X, 0.5+Y, 0.5-Z
SFAC C  H  N  O
UNIT 100 72 8 8
L.S. 5
ACTA
BOND $H
FMAP 2
PLAN 4
htab
conf
size 0.22 0.15 0.11
TEMP -100
WGHT    0.000000
EXTI    0.007596
FVAR       0.18900
N1    3    0.421016    0.363180    0.062661    11.00000    0.02856    0.03358 =
         0.03138   -0.00173    0.00138   -0.00055
N2    3    0.271147    0.361218    0.019468    11.00000    0.02785    0.04053 =
         0.03647    0.00057   -0.00103    0.00077
O1    4    0.412150    0.595560    0.158721    11.00000    0.03668    0.03909 =
         0.05729   -0.00782    0.00019   -0.00191
O2    4    0.170766    0.568058    0.104414    11.00000    0.03411    0.03895 =
         0.04537   -0.00590   -0.00136    0.00702
C1    1    0.331957    0.165258   -0.161813    11.00000    0.04530    0.05714 =
         0.03265   -0.01133    0.00106    0.00318
AFIX  43
H1A   2    0.287120    0.164118   -0.240672    11.00000   -1.20000
AFIX   0
C2    1    0.348185    0.101403   -0.097822    11.00000    0.04506    0.04303 =
         0.05642   -0.01172    0.00314   -0.00337
AFIX  43
H2B   2    0.315224    0.056661   -0.133182    11.00000   -1.20000
AFIX   0
C3    1    0.412378    0.102685    0.017611    11.00000    0.04984    0.04086 =
         0.05106    0.00192    0.00324    0.00266
AFIX  43
H3A   2    0.423649    0.058855    0.061185    11.00000   -1.20000
AFIX   0
C4    1    0.460369    0.168365    0.069671    11.00000    0.03872    0.04445 =
         0.03636   -0.00270   -0.00118    0.00137
AFIX  43
H4A   2    0.502911    0.169265    0.149105    11.00000   -1.20000
AFIX   0
C5    1    0.446168    0.233003    0.005447    11.00000    0.03090    0.03789 =
         0.03267   -0.00188    0.00386    0.00503
C6    1    0.380863    0.230781   -0.111251    11.00000    0.04274    0.04303 =
         0.03720   -0.00283    0.00157    0.00370
AFIX  43
H6A   2    0.370115    0.274260   -0.155746    11.00000   -1.20000
AFIX   0
C7    1    0.510417    0.301414    0.060785    11.00000    0.03481    0.03401 =
         0.03130   -0.00106    0.00302    0.00584
C8    1    0.653917    0.307932    0.109088    11.00000    0.03802    0.03577 =
         0.04084    0.00084    0.00049    0.00842
AFIX  43
H8A   2    0.716844    0.266859    0.109532    11.00000   -1.20000
AFIX   0
C9    1    0.713740    0.374834    0.159522    11.00000    0.03201    0.04192 =
         0.03256    0.00226    0.00035   -0.00001
C10   1    0.621065    0.436912    0.162594    11.00000    0.02977    0.03762 =
         0.02821    0.00538    0.00310   -0.00229
C11   1    0.467166    0.430039    0.110224    11.00000    0.03101    0.03229 =
         0.02589    0.00111    0.00330   -0.00169
C12   1    0.864987    0.380805    0.205576    11.00000    0.03604    0.05117 =
         0.05086    0.00072   -0.00181    0.00499
AFIX  43
H12A  2    0.928225    0.340178    0.202108    11.00000   -1.20000
AFIX   0
C13   1    0.921718    0.444681    0.255329    11.00000    0.03069    0.05972 =
         0.05516   -0.00006   -0.00464   -0.00321
AFIX  43
H13A  2    1.023577    0.447951    0.285051    11.00000   -1.20000
AFIX   0
C14   1    0.829585    0.504676    0.262125    11.00000    0.04269    0.04607 =
         0.04663   -0.00303   -0.00607   -0.00475
AFIX  43
H14A  2    0.868366    0.547951    0.299214    11.00000   -1.20000
AFIX   0
C15   1    0.681722    0.501363    0.214968    11.00000    0.03544    0.03730 =
         0.04073    0.00040   -0.00038   -0.00034
AFIX  43
H15A  2    0.620831    0.542919    0.218017    11.00000   -1.20000
AFIX   0
C16   1    0.338686    0.473977    0.095070    11.00000    0.03077    0.03436 =
         0.02667   -0.00138    0.00215   -0.00015
C17   1    0.225583    0.428218    0.040528    11.00000    0.03445    0.03889 =
         0.03483   -0.00189    0.00229    0.00462
AFIX  43
H17A  2    0.126292    0.443714    0.020686    11.00000   -1.20000
AFIX   0
C18   1    0.318562    0.550953    0.123646    11.00000    0.03430    0.04223 =
         0.02843    0.00270    0.00259    0.00394
C19   1    0.133042    0.642961    0.128598    11.00000    0.04030    0.03478 =
         0.04272   -0.00190   -0.00446    0.00981
AFIX  23
H19A  2    0.050261    0.659061    0.070028    11.00000   -1.20000
H19B  2    0.218709    0.674682    0.121841    11.00000   -1.20000
AFIX   0
C20   1    0.089737    0.651061    0.248671    11.00000    0.02911    0.03165 =
         0.04793   -0.00284    0.00183   -0.00121
C21   1   -0.031459    0.694010    0.264944    11.00000    0.03601    0.03998 =
         0.06274    0.00110    0.00781    0.00439
AFIX  43
H21A  2   -0.087824    0.716627    0.199787    11.00000   -1.20000
AFIX   0
C22   1   -0.070921    0.704174    0.375421    11.00000    0.05242    0.04692 =
         0.08188   -0.00353    0.02887    0.00660
AFIX  43
H22A  2   -0.152478    0.734329    0.385110    11.00000   -1.20000
AFIX   0
C23   1    0.007980    0.670621    0.470651    11.00000    0.07008    0.06038 =
         0.06258   -0.00623    0.03136   -0.00463
AFIX  43
H23A  2   -0.019654    0.677330    0.545703    11.00000   -1.20000
AFIX   0
C24   1    0.128334    0.626855    0.456544    11.00000    0.05488    0.06748 =
         0.04158    0.00522    0.00475   -0.00056
AFIX  43
H24A  2    0.183118    0.603723    0.521930    11.00000   -1.20000
AFIX   0
C25   1    0.167862    0.617193    0.346532    11.00000    0.03490    0.05184 =
         0.04363   -0.00365    0.00652   -0.00018
AFIX  43
H25A  2    0.249565    0.586995    0.337425    11.00000   -1.20000
HKLF 4
REM  m in P2(1)/c
REM R1 =  0.0495 for   1852 Fo > 4sig(Fo)  and  0.0972 for all   3378 data
REM    263 parameters refined using      0 restraints
END
WGHT      0.0000      0.0000
REM Highest difference peak  0.180,  deepest hole -0.237,  1-sigma level  0.043
Q1    1   0.4957  0.2317 -0.0734  11.00000  0.05    0.18
Q2    1   0.1936  0.5631  0.1919  11.00000  0.05    0.17
Q3    1   0.4177  0.6030  0.2432  11.00000  0.05    0.16
Q4    1   0.2936  0.3404  0.0972  11.00000  0.05    0.16
;
data_New_Global_Publ_Block
_journal_date_recd_electronic     2011-11-23
_journal_date_accepted     2011-11-24
_journal_name_full     'Acta Crystallographica, Section E'
_journal_year     2011
_journal_volume     67
_journal_issue     12
_journal_page_first     o3488
_journal_page_last     o3488
_journal_paper_category     QO
_journal_paper_doi     10.1107/S1600536811050586
_journal_coeditor_code     XU5395
_publ_contact_author_name     'Yu-Kun Lu'
_publ_contact_author_address
;
State Key Laboratory of Heavy Oil Processing, College of Science, China
University of Petroleum (East China), Qingdao Shandong 266555, People's
Republic of China
;
_publ_contact_author_email     'lyk@upc.edu.cn'
_publ_contact_author_fax     ?
_publ_contact_author_phone     ?
_publ_section_title
;
Benzyl 5-phenylpyrazolo[5,1-<i>a</i>]isoquinoline-1-carboxylate
;
loop_
    _publ_author_name
    _publ_author_address
    'Lu, Yu-Kun'
;
State Key Laboratory of Heavy Oil Processing,
College of Science,
China University of Petroleum (East China),
Qingdao Shandong 266555,
People's Republic of China
;
    'Yao, Xiao'
;
State Key Laboratory of Heavy Oil Processing,
College of Chemical Engineering,
China University of Petroleum (East China),
Qingdao Shandong 266555,
People's Republic of China
;
    'Luo, Li-Wen'
;
State Key Laboratory of Heavy Oil Processing,
College of Science,
China University of Petroleum (East China),
Qingdao Shandong 266555,
People's Republic of China
;
    'L\"u, Ren-Qing'
;
State Key Laboratory of Heavy Oil Processing,
College of Science,
China University of Petroleum (East China),
Qingdao Shandong 266555,
People's Republic of China
;
    'Liu, Yun-Qi'
;
State Key Laboratory of Heavy Oil Processing,
College of Chemical Engineering,
China University of Petroleum (East China),
Qingdao Shandong 266555,
People's Republic of China
;
