# Supplementary material for: Benzyl 5-phenyl­pyrazolo­[5,1-a]isoquino­line-1-carboxyl­ate
Source: Acta Crystallogr Sect E Struct Rep Online. 2011 Nov 30;67(Pt 12):o3488. doi: 10.1107/S1600536811050586 (PMC3239112; doi:10.1107/S1600536811050586)
Supplement: Supplementary file 2 [file e-67-o3488-Isup2.hkl]

# 
# h,k,l, Fc-squared, Fo-squared, sigma(Fo-squared) and status flag 
# 
data_I
_shelx_title ' m in P2(1)/c' 
_shelx_refln_list_code          4 
_shelx_F_calc_maximum      173.49 
_exptl_crystal_F_000       792.00 
_reflns_d_resolution_high  0.8420 
 
loop_ 
 _symmetry_equiv_pos_as_xyz 
 'x, y, z' 
 '-x, y+1/2, -z+1/2' 
 '-x, -y, -z' 
 'x, -y-1/2, z-1/2' 
 
_cell_length_a     9.1611 
_cell_length_b    18.3974 
_cell_length_c    11.6211 
_cell_angle_alpha  90.000 
_cell_angle_beta   98.132 
_cell_angle_gamma  90.000 
 
_shelx_F_squared_multiplier     1.000 
 
loop_ 
 _refln_index_h 
 _refln_index_k 
 _refln_index_l 
 _refln_F_squared_calc 
 _refln_F_squared_meas 
 _refln_F_squared_sigma 
 _refln_observed_status 
   1   0   0     4209.84     4361.36    369.92 o 
   2   0   0      258.90      277.78     28.34 o 
   3   0   0      258.16      241.40     27.76 o 
   4   0   0     4719.69     4821.94    416.28 o 
   5   0   0       70.54      150.37     26.32 o 
   6   0   0      352.60      361.24     48.48 o 
   7   0   0      189.47      209.26     28.47 o 
   8   0   0      117.25      165.93     26.72 o 
   9   0   0        0.17       -5.86     11.76 o 
  10   0   0       32.43        8.96     26.88 o 
   1   1   0       53.29       49.78      5.11 o 
   2   1   0    11880.21    12461.85    623.87 o 
   3   1   0      411.79      378.01     23.78 o 
   4   1   0       31.90       37.06      7.09 o 
   5   1   0     2515.74     2743.58    144.51 o 
   6   1   0      112.91      115.66     15.34 o 
   7   1   0       66.88       66.57     14.14 o 
   8   1   0       25.74       14.94      8.94 o 
   9   1   0        8.68        4.95     11.49 o 
  10   1   0       12.10       11.43     19.71 o 
   0   2   0      310.75      336.94     30.40 o 
   1   2   0       36.79       36.56      3.86 o 
   2   2   0     9252.68     9834.05    493.26 o 
   3   2   0       93.71       73.99     14.27 o 
   4   2   0     1091.97     1172.90     65.28 o 
   5   2   0       44.79       52.40      9.44 o 
   6   2   0      234.87      228.43     22.21 o 
   7   2   0        0.73        4.41      7.09 o 
   8   2   0      157.71      141.03     31.79 o 
   9   2   0        0.20       -2.70     10.21 o 
  10   2   0        7.52       15.32     13.56 o 
   1   3   0     5219.11     5233.23    230.70 o 
   2   3   0     5858.78     6118.51    308.03 o 
   3   3   0     4126.30     4255.95    217.16 o 
   4   3   0       25.67       33.94     10.21 o 
   5   3   0      492.94      541.32     35.08 o 
   6   3   0        2.06        2.41      5.56 o 
   7   3   0        1.31       -4.11      6.21 o 
   8   3   0      480.67      513.00     86.04 o 
   9   3   0       68.19       53.57     24.36 o 
  10   3   0       62.45       50.37     17.82 o 
   0   4   0    16054.37    16685.44   1033.91 o 
   1   4   0      318.33      287.44     15.05 o 
   2   4   0       85.52       91.85     24.54 o 
   3   4   0     1111.62     1143.83     62.14 o 
   4   4   0      270.33      274.23     24.74 o 
   5   4   0        0.55       -2.14      3.99 o 
   6   4   0      614.81      594.74     40.11 o 
   7   4   0     1015.24      989.22    131.35 o 
   8   4   0       96.65       87.77     23.13 o 
   9   4   0       15.06        9.73     15.79 o 
  10   4   0        7.42       -1.89     15.73 o 
   1   5   0      233.36      228.43     13.39 o 
   2   5   0     3260.08     3131.78    140.68 o 
   3   5   0      531.89      549.79     32.47 o 
   4   5   0       36.66       43.10      7.32 o 
   5   5   0       96.28       90.64     11.87 o 
   6   5   0       81.72       82.58     21.70 o 
   7   5   0       24.67       23.59     40.74 o 
   8   5   0      136.61      156.90     29.84 o 
   9   5   0      161.63      142.34     79.25 o 
  10   5   0       21.63       24.48     20.56 o 
   0   6   0        2.52        0.90      4.85 o 
   1   6   0     2775.24     2657.77    119.74 o 
   2   6   0       38.91       25.12      5.20 o 
   3   6   0     1128.54     1160.11     62.93 o 
   4   6   0      577.15      544.19     41.46 o 
   5   6   0     1583.22     1594.08     88.27 o 
   6   6   0      501.70      537.94     50.88 o 
   7   6   0        3.99        1.85     11.19 o 
   8   6   0        5.41       15.04     13.44 o 
   9   6   0       65.92       36.33     18.49 o 
  10   6   0        1.24        4.46     18.34 o 
   1   7   0      229.56      231.66     15.41 o 
   2   7   0     1214.42     1138.80     53.78 o 
   3   7   0       58.59       89.47     12.68 o 
   4   7   0       30.30       30.18      5.44 o 
   5   7   0        8.47        5.84      8.06 o 
   6   7   0      144.11      171.44     73.65 o 
   7   7   0       56.40       42.76     18.90 o 
   8   7   0      114.40      127.50     28.70 o 
   9   7   0       15.89       -7.10     14.02 o 
  10   7   0       20.71       -1.24     17.51 o 
   0   8   0      134.61      176.24     15.64 o 
   1   8   0       36.01       31.65      6.04 o 
   2   8   0     2036.80     2211.44    120.96 o 
   3   8   0      215.46      176.29     40.63 o 
   4   8   0      904.60      900.26    102.48 o 
   5   8   0       32.58       24.59     11.63 o 
   6   8   0      186.34      151.40     42.15 o 
   7   8   0     1406.30     1396.97    240.41 o 
   8   8   0        0.61       16.19     14.37 o 
   9   8   0        6.41       10.44     21.28 o 
  10   8   0        0.94        7.28     36.11 o 
   1   9   0      171.56      173.28     12.07 o 
   2   9   0     4417.00     4535.32    203.58 o 
   3   9   0        9.94        6.81      6.15 o 
   4   9   0      548.17      515.54     45.94 o 
   5   9   0       46.58       39.56     19.60 o 
   6   9   0       49.38       52.51     16.04 o 
   7   9   0        2.44        7.57     13.10 o 
   8   9   0       20.20       17.94     21.14 o 
   9   9   0       22.27       16.09     17.66 o 
   0  10   0       33.79       43.66     11.16 o 
   1  10   0      172.17      161.57     11.81 o 
   2  10   0       77.61       67.00      7.78 o 
   3  10   0       37.56       28.38      8.46 o 
   4  10   0        0.08        6.35      6.86 o 
   5  10   0      241.75      274.08     68.21 o 
   6  10   0      232.60      176.73     30.95 o 
   7  10   0       38.71       41.50     16.72 o 
   8  10   0        1.06        4.26     14.99 o 
   9  10   0       18.40       22.68     20.08 o 
   1  11   0        2.14        4.34      3.42 o 
   2  11   0      236.69      192.06     20.67 o 
   3  11   0      314.80      286.69     27.41 o 
   4  11   0      582.17      633.06     47.20 o 
   5  11   0      108.32       93.72     19.58 o 
   6  11   0      542.01      445.83    130.90 o 
   7  11   0        3.73        8.34     13.65 o 
   8  11   0       20.21       13.67     15.27 o 
   9  11   0       94.14       82.10     26.80 o 
   0  12   0        5.27        5.48      5.32 o 
   1  12   0      259.43      268.03     17.80 o 
   2  12   0       13.57       15.89      7.48 o 
   3  12   0        4.06        0.41      6.40 o 
   4  12   0       66.84       73.14     14.53 o 
   5  12   0      308.63      267.41     34.61 o 
   6  12   0       27.62       25.53     14.14 o 
   7  12   0       23.90       36.22     16.49 o 
   8  12   0       44.82       39.02     18.73 o 
   9  12   0       62.82       35.56     33.60 o 
   1  13   0      506.38      453.36     31.33 o 
   2  13   0        8.88       16.04      8.02 o 
   3  13   0       32.81       31.23     16.01 o 
   4  13   0      112.60      103.98     21.23 o 
   5  13   0      889.86      783.12    123.29 o 
   6  13   0       22.36       15.10     13.27 o 
   7  13   0      109.74       98.74     28.28 o 
   8  13   0       79.43       74.33     32.34 o 
   0  14   0      583.72      614.58     64.91 o 
   1  14   0      101.07      113.65     14.23 o 
   2  14   0      108.64       92.98     14.22 o 
   3  14   0      406.20      370.40     34.79 o 
   4  14   0        5.04        2.88      7.94 o 
   5  14   0       31.61        6.30     24.36 o 
   6  14   0       43.97       31.50     18.62 o 
   7  14   0        0.14       -9.97     15.96 o 
   8  14   0        0.01        2.48     16.14 o 
   1  15   0      476.61      511.40     43.44 o 
   2  15   0       63.78       55.11     11.82 o 
   3  15   0       45.13       79.68     32.34 o 
   4  15   0       25.73       37.14     17.73 o 
   5  15   0       58.05       52.59     24.22 o 
   6  15   0       10.65       -3.07     12.04 o 
   7  15   0       40.52       28.29     23.10 o 
   0  16   0      549.85      690.68    100.63 o 
   1  16   0       70.23       93.78     48.77 o 
   2  16   0      113.00       89.86     20.39 o 
   3  16   0       97.89      117.05     17.86 o 
   4  16   0       20.63       16.17     11.85 o 
   5  16   0       18.58        6.70     11.39 o 
   6  16   0      158.29      143.75     59.93 o 
   7  16   0       15.19       21.24     18.00 o 
   1  17   0       12.63       13.96     14.83 o 
   2  17   0       29.99       34.85     13.36 o 
   3  17   0        6.80        6.18      9.93 o 
   4  17   0        0.31       -1.09     10.39 o 
   5  17   0      307.10      289.14     38.37 o 
   6  17   0        2.01        3.98     13.04 o 
   0  18   0       12.55        8.96     21.00 o 
   1  18   0        0.10       -2.96     14.74 o 
   2  18   0        8.45       14.65     16.88 o 
   3  18   0        1.38       -5.81      8.89 o 
   4  18   0       45.30       36.52     14.97 o 
   5  18   0        5.61        0.46     11.19 o 
   6  18   0       31.53       31.66     25.20 o 
   1  19   0        1.49       10.64     17.33 o 
   2  19   0       81.30       38.69     21.91 o 
   3  19   0       23.26       26.53     13.32 o 
   4  19   0       21.49       12.71     13.25 o 
   5  19   0       10.22        2.21     11.94 o 
   0  20   0       35.11       44.24     33.88 o 
   1  20   0        3.29      -10.46     16.42 o 
   2  20   0       32.37       37.89     21.83 o 
   3  20   0       42.99       24.63     22.16 o 
   4  20   0       40.25       61.20     18.81 o 
   1  21   0       13.93       -0.75     18.50 o 
   2  21   0       12.91       15.49     20.65 o 
 -10   1   1       49.13       34.95     22.46 o 
  -9   1   1        8.60        4.68     10.75 o 
  -8   1   1       35.14       39.55     10.97 o 
  -7   1   1       33.81       25.39      8.68 o 
  -6   1   1        9.14       13.51      6.32 o 
  -5   1   1      100.28       98.06     12.40 o 
  -4   1   1      399.81      426.10     27.28 o 
  -3   1   1        5.83       -0.28      4.03 o 
  -2   1   1     5690.40     5978.95    300.15 o 
  -1   1   1      813.79      740.65     46.03 o 
   0   1   1     7716.83     7590.47    453.14 o 
   1   1   1     3339.53     3331.68    201.29 o 
   2   1   1      646.16      648.28     36.27 o 
   3   1   1       12.93        8.78      4.19 o 
   4   1   1      841.20      945.44     55.58 o 
   5   1   1        1.02        1.88      4.73 o 
   6   1   1       10.38        3.84      6.47 o 
   7   1   1        2.70        4.45      7.02 o 
   8   1   1        3.63        1.42      8.13 o 
   9   1   1        0.36        5.16     11.97 o 
  10   1   1       32.36       17.88     21.91 o 
 -10   2   1       25.69       15.38     14.91 o 
  -9   2   1        2.20        0.76     10.77 o 
  -8   2   1       23.91       23.37     13.49 o 
  -7   2   1        2.61        9.83      6.62 o 
  -6   2   1      110.59      117.79     15.11 o 
  -5   2   1     1923.19     2100.09    111.86 o 
  -4   2   1      218.86      243.42     18.95 o 
  -3   2   1     9153.27     9897.28    616.57 o 
  -2   2   1     7054.21     7528.32    377.97 o 
  -1   2   1     1154.93      926.91     57.24 o 
   0   2   1       12.86       20.16      3.46 o 
   1   2   1     9235.47     9744.03    847.99 o 
   2   2   1      394.58      411.02     24.60 o 
   3   2   1        0.07       -3.05      3.05 o 
   4   2   1        0.45       -3.54      3.54 o 
   5   2   1       13.94       11.15      5.83 o 
   6   2   1        0.26       -4.94      4.94 o 
   7   2   1      423.39      460.70     55.82 o 
   8   2   1      109.54      114.46     18.43 o 
   9   2   1       14.65       15.67     12.96 o 
  10   2   1        4.12        7.47     13.77 o 
 -10   3   1        3.69        2.18     12.73 o 
  -9   3   1      555.81      597.67    173.49 o 
  -8   3   1       52.35       52.13     17.59 o 
  -7   3   1        2.71        6.91      6.89 o 
  -6   3   1      493.52      520.54     45.44 o 
  -5   3   1      874.96      896.76     52.73 o 
  -4   3   1        0.13        2.55      3.66 o 
  -3   3   1        9.17        9.90      4.32 o 
  -2   3   1      227.29      267.27     16.86 o 
  -1   3   1      586.17      504.07     24.15 o 
   0   3   1     2563.30     2335.23    118.70 o 
   1   3   1     4130.56     4198.81    168.44 o 
   2   3   1     1372.70     1401.38     73.64 o 
   3   3   1      925.77      966.35     53.75 o 
   4   3   1      417.59      490.31     32.56 o 
   5   3   1      117.07      132.67     17.47 o 
   6   3   1      378.03      408.89     31.97 o 
   7   3   1      272.36      344.18     38.06 o 
   8   3   1       65.99       58.51     19.71 o 
   9   3   1        0.38       -1.69     14.30 o 
  10   3   1       44.72       41.36     17.55 o 
 -10   4   1        3.18       -8.22     14.86 o 
  -9   4   1      125.63      175.87     32.64 o 
  -8   4   1     1013.86     1021.65    186.03 o 
  -7   4   1      591.75      562.32    104.86 o 
  -6   4   1      126.99      132.52     15.52 o 
  -5   4   1     1005.96     1036.58     59.64 o 
  -4   4   1       38.25       29.67      5.99 o 
  -3   4   1        3.07       -1.28      2.84 o 
  -2   4   1     2770.68     2841.08    150.07 o 
  -1   4   1     2700.64     2594.80    115.80 o 
   0   4   1      984.15      927.82     39.37 o 
   1   4   1     4722.46     4605.11    185.32 o 
   2   4   1     4111.92     4114.50    209.13 o 
   3   4   1       79.72       98.13     10.87 o 
   4   4   1      237.53      261.60     31.13 o 
   5   4   1       35.38       38.37      8.78 o 
   6   4   1      559.28      593.36     41.02 o 
   7   4   1       11.70        7.77     17.22 o 
   8   4   1      404.62      413.80    123.01 o 
   9   4   1      186.66      174.98     39.63 o 
  10   4   1        5.19        6.64     19.26 o 
 -10   5   1        2.85       11.14     17.61 o 
  -9   5   1       15.58        9.30     15.43 o 
  -8   5   1        3.41        0.62     11.87 o 
  -7   5   1     1149.90     1153.20    132.79 o 
  -6   5   1      229.35      217.54     35.44 o 
  -5   5   1      356.82      382.62     27.68 o 
  -4   5   1       21.29       33.62      7.46 o 
  -3   5   1      318.77      358.01     46.54 o 
  -2   5   1      603.08      588.82     35.90 o 
  -1   5   1     5403.05     5229.23    231.55 o 
   0   5   1      847.29      802.52     34.78 o 
   1   5   1     1264.66     1222.12     51.83 o 
   2   5   1      135.10      152.65     13.10 o 
   3   5   1     1444.81     1499.86     80.80 o 
   4   5   1     1176.39     1333.64     73.88 o 
   5   5   1      147.16      148.04     21.88 o 
   6   5   1      783.53      884.79     54.63 o 
   7   5   1       30.21       17.38     20.30 o 
   8   5   1       76.93       64.90     21.49 o 
   9   5   1        0.07      -10.99     12.74 o 
  10   5   1        0.00       -0.34     18.56 o 
 -10   6   1       28.98       29.27     21.77 o 
  -9   6   1        0.25        6.47     13.22 o 
  -8   6   1      191.27      202.55     33.38 o 
  -7   6   1      130.23      107.71     24.92 o 
  -6   6   1       81.19       84.67     18.38 o 
  -5   6   1       60.39       58.68     17.92 o 
  -4   6   1      702.17      809.42     46.34 o 
  -3   6   1        4.78        5.59      5.24 o 
  -2   6   1      331.31      324.27     23.03 o 
  -1   6   1      247.37      242.06     13.61 o 
   0   6   1       16.17       20.30      3.72 o 
   1   6   1     3317.76     3266.44    132.46 o 
   2   6   1      154.39      159.29     11.81 o 
   3   6   1      577.01      577.37     34.48 o 
   4   6   1      121.88       97.29     11.45 o 
   5   6   1        0.17        6.58      6.63 o 
   6   6   1        3.06        9.04     16.52 o 
   7   6   1      395.61      470.73    132.54 o 
   8   6   1        0.06        1.82     26.32 o 
   9   6   1        2.81       -7.51     14.70 o 
  10   6   1       60.21      106.79     30.91 o 
 -10   7   1        5.85       -3.81     16.34 o 
  -9   7   1        0.92        1.46     14.72 o 
  -8   7   1      128.19      124.77     26.11 o 
  -7   7   1        0.00       -6.24      8.54 o 
  -6   7   1      260.00      255.89     56.17 o 
  -5   7   1       10.81        5.08     10.92 o 
  -4   7   1      471.85      412.48     38.69 o 
  -3   7   1     4980.01     5240.12    276.01 o 
  -2   7   1      358.38      359.91     25.95 o 
  -1   7   1      136.36      134.39      9.58 o 
   0   7   1       90.28       87.82      7.69 o 
   1   7   1       65.24       73.37     14.45 o 
   2   7   1      468.87      454.57     24.86 o 
   3   7   1       22.22       27.85      5.11 o 
   4   7   1     1106.30     1106.37     68.56 o 
   5   7   1      199.73      202.02     41.04 o 
   6   7   1     1366.78     1181.75    381.22 o 
   7   7   1      996.31     1057.58     89.97 o 
   8   7   1       14.88        1.50     13.02 o 
   9   7   1        8.55       11.38     19.32 o 
  10   7   1        1.07        7.66     21.73 o 
 -10   8   1        0.09        5.41     19.50 o 
  -9   8   1        1.67       12.43     16.67 o 
  -8   8   1      293.13      307.61    123.11 o 
  -7   8   1      148.35      133.31     35.71 o 
  -6   8   1      201.14      228.33     32.00 o 
  -5   8   1      101.12      111.03     19.64 o 
  -4   8   1       20.32       35.10     10.99 o 
  -3   8   1      195.73      152.26     17.29 o 
  -2   8   1     1750.72     1683.05     93.84 o 
  -1   8   1     1137.90     1155.09     50.43 o 
   0   8   1       18.68       15.01      3.84 o 
   1   8   1      550.66      542.80     25.94 o 
   2   8   1     1581.30     1603.46     68.43 o 
   3   8   1     1799.39     1859.85     87.70 o 
   4   8   1        5.65       14.00      9.08 o 
   5   8   1      284.94      275.01     34.76 o 
   6   8   1        2.27       -3.16      9.41 o 
   7   8   1        6.22        4.51     12.07 o 
   8   8   1        2.53       -3.19     12.67 o 
   9   8   1       34.22       17.71     28.00 o 
  -9   9   1       20.15       43.20     22.04 o 
  -8   9   1       11.64        6.55     13.58 o 
  -7   9   1      144.23      121.10     24.52 o 
  -6   9   1      329.76      319.29    128.32 o 
  -5   9   1        2.42        1.32      7.38 o 
  -4   9   1       79.68       83.74     14.06 o 
  -3   9   1     1449.01     1548.68     88.90 o 
  -2   9   1        5.44        5.19      3.31 o 
  -1   9   1      587.13      618.23     29.61 o 
   0   9   1     1445.56     1432.35     61.50 o 
   1   9   1     1012.87     1102.23     48.46 o 
   2   9   1     1277.24     1231.06     54.33 o 
   3   9   1       31.99       37.25      9.74 o 
   4   9   1     1298.76     1131.43    240.55 o 
   5   9   1      343.00      399.54     43.48 o 
   6   9   1      362.07      348.78     57.16 o 
   7   9   1      381.32      447.39     72.01 o 
   8   9   1        4.60        6.44     16.66 o 
   9   9   1        0.18       -5.15     15.56 o 
  -9  10   1        0.10        2.63     16.00 o 
  -8  10   1       16.89        9.62     13.16 o 
  -7  10   1       18.84       16.42     12.63 o 
  -6  10   1        2.41       -5.78      8.80 o 
  -5  10   1      412.03      414.72     43.79 o 
  -4  10   1       10.60       10.04      7.83 o 
  -3  10   1        5.57        9.80      8.45 o 
  -2  10   1        0.97        4.24      3.12 o 
  -1  10   1      489.33      520.61     23.74 o 
   0  10   1       57.39       62.78      7.00 o 
   1  10   1      291.45      255.17     15.77 o 
   2  10   1       29.53       35.58     10.95 o 
   3  10   1       60.84       42.98     12.11 o 
   4  10   1       10.10       16.18      9.96 o 
   5  10   1      201.01      186.25     28.22 o 
   6  10   1        9.71        2.24     16.10 o 
   7  10   1      259.96      290.78    133.75 o 
   8  10   1       17.00       51.22     27.72 o 
   9  10   1       14.78       15.21     18.59 o 
  -9  11   1        0.00       11.43     16.82 o 
  -8  11   1        0.09       -1.43     11.81 o 
  -7  11   1      474.31      471.68     52.35 o 
  -6  11   1       31.36       11.69     11.48 o 
  -5  11   1      190.86      155.10     39.63 o 
  -4  11   1      114.31      111.15     17.32 o 
  -3  11   1      235.67      219.18     23.12 o 
  -2  11   1        1.75       -1.88      4.82 o 
  -1  11   1      228.27      253.16     19.23 o 
   0  11   1      435.72      407.27     20.51 o 
   1  11   1       91.15       89.97      9.10 o 
   2  11   1      243.35      236.36     17.22 o 
   3  11   1      173.51      168.15     20.55 o 
   4  11   1        0.08       -3.38      6.86 o 
   5  11   1       25.78        8.89     19.32 o 
   6  11   1        2.27       12.76     11.76 o 
   7  11   1        0.07       -6.74     11.07 o 
   8  11   1        1.41       -5.26     12.80 o 
   9  11   1       16.24        2.02     18.32 o 
  -9  12   1       62.03       57.65     23.89 o 
  -8  12   1        0.71       -8.60     11.60 o 
  -7  12   1       95.43       70.43     20.38 o 
  -6  12   1      161.98      187.70     28.91 o 
  -5  12   1        3.20        1.71      9.54 o 
  -4  12   1      102.54      104.63     17.49 o 
  -3  12   1       16.03        8.28     11.38 o 
  -2  12   1     1027.86     1085.42     58.61 o 
  -1  12   1      201.00      212.69     15.83 o 
   0  12   1       76.25       67.63      8.81 o 
   1  12   1       48.23       46.92      7.01 o 
   2  12   1        0.03       -0.52      5.63 o 
   3  12   1       48.30       32.42     10.58 o 
   4  12   1       55.60       72.45     28.49 o 
   5  12   1     1416.02     1279.64    279.19 o 
   6  12   1      213.39      174.62     40.75 o 
   7  12   1       29.46       11.81     26.74 o 
   8  12   1        9.48        9.62     15.46 o 
  -8  13   1        4.98        5.28     14.11 o 
  -7  13   1        8.21       15.62     15.10 o 
  -6  13   1       37.40       25.14     22.96 o 
  -5  13   1      309.96      241.78     32.76 o 
  -4  13   1       14.55       15.24     10.11 o 
  -3  13   1        1.15        0.93      6.51 o 
  -2  13   1        0.05        3.59      6.37 o 
  -1  13   1      842.52      826.09     47.05 o 
   0  13   1       26.50       27.41      6.39 o 
   1  13   1      122.32      121.74     16.60 o 
   2  13   1      390.16      377.71     32.18 o 
   3  13   1      852.63      867.60     60.48 o 
   4  13   1       31.48       43.39     21.58 o 
   5  13   1        2.29        6.83     11.83 o 
   6  13   1       16.87        9.61     13.14 o 
   7  13   1       75.07       89.58     52.36 o 
   8  13   1        1.44        3.32     15.39 o 
  -8  14   1        6.09       -2.43     15.51 o 
  -7  14   1       49.13       48.98     28.56 o 
  -6  14   1       51.39       53.18     18.38 o 
  -5  14   1      126.51       69.34     16.32 o 
  -4  14   1      303.63      296.59     31.37 o 
  -3  14   1      502.63      523.47     45.16 o 
  -2  14   1      135.39      127.02     16.18 o 
  -1  14   1      114.85      131.75     15.92 o 
   0  14   1      115.18      106.98     12.58 o 
   1  14   1       26.17       28.23      9.43 o 
   2  14   1        0.24       -4.31      7.21 o 
   3  14   1        9.97       -0.84      8.43 o 
   4  14   1      447.32      460.62     42.11 o 
   5  14   1       27.10        8.03     11.81 o 
   6  14   1      249.15      194.35     81.37 o 
   7  14   1        5.66        8.68     14.45 o 
   8  14   1       32.62       53.32     22.52 o 
  -7  15   1        2.72        7.56     14.13 o 
  -6  15   1       49.72       42.01     17.40 o 
  -5  15   1      143.80      156.87     23.52 o 
  -4  15   1      139.60      160.84     28.56 o 
  -3  15   1      180.98      138.54     18.41 o 
  -2  15   1      434.53      435.81     33.16 o 
  -1  15   1     1977.01     1965.75     99.68 o 
   0  15   1     2446.56     2465.05    178.56 o 
   1  15   1       57.83       49.28     15.64 o 
   2  15   1      145.69      153.11     21.37 o 
   3  15   1        5.09        1.35      8.90 o 
   4  15   1      524.64      526.49    151.63 o 
   5  15   1        9.97       -2.71     10.39 o 
   6  15   1      159.56      155.27     77.85 o 
   7  15   1       27.33       32.61     19.84 o 
  -7  16   1        4.59        3.28     14.03 o 
  -6  16   1       64.48       54.54     20.18 o 
  -5  16   1       69.80       75.72     17.49 o 
  -4  16   1      241.41      241.58     25.60 o 
  -3  16   1       42.98       58.43     13.43 o 
  -2  16   1      693.48      662.11     44.78 o 
  -1  16   1     1135.03     1209.76     76.02 o 
   0  16   1       47.33       23.75     27.86 o 
   1  16   1        6.88        2.64      8.38 o 
   2  16   1      625.36      662.95     50.55 o 
   3  16   1        6.39        6.90      9.30 o 
   4  16   1        9.24       -2.35      9.20 o 
   5  16   1      164.90      161.28     58.53 o 
   6  16   1       15.17        2.24     12.97 o 
   7  16   1        1.87        2.57     15.98 o 
  -6  17   1       24.56       13.13     14.54 o 
  -5  17   1        0.00       -3.28     10.22 o 
  -4  17   1       14.03       11.41     10.08 o 
  -3  17   1       11.80       14.11      9.82 o 
  -2  17   1       52.94       70.81     16.97 o 
  -1  17   1        6.49       -1.29     14.35 o 
   0  17   1      232.87      188.39     34.58 o 
   1  17   1      478.33      505.55     60.14 o 
   2  17   1       80.68       59.68     15.56 o 
   3  17   1      132.11      142.41     22.27 o 
   4  17   1        8.65        0.62      9.87 o 
   5  17   1       19.64       17.10     14.19 o 
   6  17   1       38.09       39.48     35.70 o 
  -6  18   1      102.01      137.19     60.06 o 
  -5  18   1       39.12       28.12     12.40 o 
  -4  18   1       24.12       49.28     16.39 o 
  -3  18   1        1.93        4.39     10.10 o 
  -2  18   1       33.08       27.37     12.63 o 
  -1  18   1       81.83       92.27     26.23 o 
   0  18   1      220.24      250.91     41.26 o 
   1  18   1        0.06       -9.16     13.18 o 
   2  18   1       12.25       22.32     18.77 o 
   3  18   1       82.33       63.00     21.12 o 
   4  18   1       17.06       12.08     12.29 o 
   5  18   1        1.77       23.45     15.33 o 
  -5  19   1        0.60       -2.95     13.04 o 
  -4  19   1       16.62       16.45     12.82 o 
  -3  19   1       40.03       42.79     15.54 o 
  -2  19   1        8.29       29.30     20.11 o 
  -1  19   1        0.49        7.66     14.95 o 
   0  19   1      150.24      138.29     41.45 o 
   1  19   1       34.24       -0.77     21.70 o 
   2  19   1       36.61       15.83     17.90 o 
   3  19   1        0.16        9.78     12.62 o 
   4  19   1       23.89       23.41     15.04 o 
   5  19   1        1.74       -0.39     13.65 o 
  -4  20   1        0.01        2.28     12.56 o 
  -3  20   1        3.88       11.08     20.18 o 
  -2  20   1        4.61        0.43     18.11 o 
  -1  20   1       11.53       18.15     18.36 o 
   0  20   1        1.66       -6.89     16.73 o 
   1  20   1        5.33        2.68     17.59 o 
   2  20   1       25.91       26.82     21.33 o 
   3  20   1       12.19        5.24     19.69 o 
   4  20   1        2.94        3.72     14.96 o 
  -2  21   1        0.24        2.77     19.24 o 
  -1  21   1        1.08        1.39     17.68 o 
   0  21   1        3.10       -3.55     17.37 o 
   1  21   1        7.34        8.47     20.86 o 
   2  21   1       11.30       10.65     20.21 o 
 -10   0   2        3.91        4.48     23.24 o 
  -9   0   2        3.54        5.60     20.16 o 
  -8   0   2      119.30      174.86     26.62 o 
  -7   0   2      530.38      541.08     47.87 o 
  -6   0   2      503.00      561.58     60.84 o 
  -5   0   2     4776.84     4744.28    411.87 o 
  -4   0   2      101.53      101.67     19.04 o 
  -3   0   2      102.62       93.56     16.25 o 
  -2   0   2     5100.95     4806.08    410.21 o 
  -1   0   2    11801.06    11625.12    734.18 o 
   0   0   2      764.16      684.03     70.86 o 
   1   0   2    10232.96    10554.51    895.33 o 
   2   0   2      483.03      574.28     56.16 o 
   3   0   2     3459.49     3846.94    334.20 o 
   4   0   2     8811.17     9763.36    835.13 o 
   5   0   2      489.42      488.32     43.24 o 
   6   0   2       57.70       77.94     16.56 o 
   7   0   2        0.66       10.94     10.46 o 
   8   0   2       37.24       21.43     13.11 o 
   9   0   2      356.44      436.75     65.27 o 
  10   0   2      182.89      152.06     55.17 o 
 -10   1   2        6.34       16.04     18.41 o 
  -9   1   2       42.68       60.39     18.69 o 
  -8   1   2        0.10       -1.69      6.47 o 
  -7   1   2      237.70      257.52     24.57 o 
  -6   1   2      246.11      266.28     23.99 o 
  -5   1   2     1910.01     2117.84    113.13 o 
  -4   1   2     4173.20     4262.66    218.31 o 
  -3   1   2     3168.38     3122.11    159.97 o 
  -2   1   2     4700.84     4239.71    214.17 o 
  -1   1   2     3619.55     3222.18    164.89 o 
   0   1   2     4099.57     3806.57    194.53 o 
   1   1   2     2567.16     2444.60    149.81 o 
   2   1   2        8.27        4.00      3.63 o 
   3   1   2       13.95       13.79      5.00 o 
   4   1   2       42.73       47.66      8.67 o 
   5   1   2       27.80       23.10      9.34 o 
   6   1   2      385.40      424.22     32.14 o 
   7   1   2      157.29      159.38     17.95 o 
   8   1   2        3.22        8.67      8.51 o 
   9   1   2      104.15       62.94     29.29 o 
  10   1   2       44.62        3.94     26.18 o 
 -10   2   2        1.02       -0.29     16.44 o 
  -9   2   2       22.67       22.62     15.28 o 
  -8   2   2        0.34        7.01     11.04 o 
  -7   2   2       25.08       26.20      9.05 o 
  -6   2   2       15.70       12.82      6.55 o 
  -5   2   2      293.60      310.84     24.04 o 
  -4   2   2       40.42       41.64     10.61 o 
  -3   2   2      110.90      144.60     16.82 o 
  -2   2   2     4726.90     4560.62    230.35 o 
  -1   2   2     7399.71     7271.46    369.39 o 
   0   2   2     4467.59     4175.27    299.24 o 
   1   2   2      546.67      550.43     28.02 o 
   2   2   2      455.03      448.26     27.40 o 
   3   2   2      123.27      151.01     16.05 o 
   4   2   2       59.21       58.83      9.89 o 
   5   2   2      657.29      697.40     44.41 o 
   6   2   2       37.80       29.86      9.56 o 
   7   2   2      274.90      262.84     36.56 o 
   8   2   2      137.53      120.96     19.23 o 
   9   2   2        4.02       -6.28     12.26 o 
  10   2   2        1.63      -13.48     13.48 o 
 -10   3   2        0.29        9.71     12.04 o 
  -9   3   2        0.25       -6.14     13.01 o 
  -8   3   2       91.78       90.90     21.44 o 
  -7   3   2      249.67      219.40     22.52 o 
  -6   3   2      431.29      451.27     44.00 o 
  -5   3   2       89.85      114.65     13.38 o 
  -4   3   2        8.80       24.32      9.24 o 
  -3   3   2      951.02      942.79     51.82 o 
  -2   3   2      184.99      191.35     19.05 o 
  -1   3   2     7947.79     7834.73    348.02 o 
   0   3   2        2.73        7.81      3.83 o 
   1   3   2     1757.60     1785.24     73.85 o 
   2   3   2      277.66      287.17     19.97 o 
   3   3   2      149.21      152.46     14.83 o 
   4   3   2      271.64      250.88     21.89 o 
   5   3   2      298.35      357.54     62.42 o 
   6   3   2       19.89       37.35     10.14 o 
   7   3   2      114.01      147.44     19.52 o 
   8   3   2      224.43      251.42     38.27 o 
   9   3   2       31.64       25.58     17.26 o 
  10   3   2        0.00        8.32     14.31 o 
 -10   4   2       18.52       16.37     22.68 o 
  -9   4   2       49.52       38.67     21.70 o 
  -8   4   2       21.12       24.85     15.96 o 
  -7   4   2       59.85       44.78     37.94 o 
  -6   4   2       24.20       25.20      7.39 o 
  -5   4   2     1390.21     1455.95     80.29 o 
  -4   4   2      863.42      882.72     50.25 o 
  -3   4   2     2026.78     2096.65    108.73 o 
  -2   4   2     2841.68     2747.91    123.37 o 
  -1   4   2      317.82      297.72     15.08 o 
   0   4   2     1957.18     1784.00     73.68 o 
   1   4   2      284.05      306.87     15.86 o 
   2   4   2      218.94      201.56     23.31 o 
   3   4   2      419.83      422.46     28.15 o 
   4   4   2     1719.89     1943.77    104.57 o 
   5   4   2      107.54      106.43     17.56 o 
   6   4   2        8.43       11.53      8.19 o 
   7   4   2      547.22      586.54    126.98 o 
   8   4   2       58.04       41.63     18.80 o 
   9   4   2        0.53       -9.54     14.23 o 
  10   4   2        1.07        3.87     14.44 o 
 -10   5   2       96.23      173.84     81.76 o 
  -9   5   2       17.17       16.99     15.42 o 
  -8   5   2      470.70      495.10     64.46 o 
  -7   5   2      514.42      486.53     51.48 o 
  -6   5   2      248.16      252.16     32.15 o 
  -5   5   2       32.54       33.30      7.53 o 
  -4   5   2        3.77        5.71      4.39 o 
  -3   5   2       22.82       19.18      4.07 o 
  -2   5   2      230.62      243.60     14.46 o 
  -1   5   2      126.52      108.25      7.97 o 
   0   5   2     1440.20     1442.61     60.67 o 
   1   5   2       17.48       24.15      5.24 o 
   2   5   2        2.26        9.05      4.28 o 
   3   5   2      219.84      227.90     18.59 o 
   4   5   2       13.95       12.09      5.88 o 
   5   5   2       73.75       74.54     20.80 o 
   6   5   2      150.26      132.83     17.45 o 
   7   5   2      126.86      112.72     25.51 o 
   8   5   2        2.44       -8.65     14.54 o 
   9   5   2      155.63      126.19    110.19 o 
  10   5   2        0.42       -1.69     17.50 o 
 -10   6   2        9.42       -1.23     15.66 o 
  -9   6   2        6.30       23.22     16.77 o 
  -8   6   2      177.26      170.42     50.13 o 
  -7   6   2       64.77       43.55     17.50 o 
  -6   6   2        0.01        0.66      8.29 o 
  -5   6   2        7.25        4.05      7.47 o 
  -4   6   2      460.20      487.10     34.31 o 
  -3   6   2      443.57      447.71     32.74 o 
  -2   6   2      791.19      748.73     34.04 o 
  -1   6   2       84.98       82.96      7.29 o 
   0   6   2      918.55      913.12     40.24 o 
   1   6   2       43.85       39.96      5.39 o 
   2   6   2      634.87      704.06     36.17 o 
   3   6   2       10.41       17.02      5.42 o 
   4   6   2        3.62        4.63      5.23 o 
   5   6   2       22.17       29.18      8.42 o 
   6   6   2      113.21       99.66     36.54 o 
   7   6   2      295.93      206.12     87.40 o 
   8   6   2       78.92       50.53     41.30 o 
   9   6   2      172.11      211.17     72.11 o 
  10   6   2       18.89        3.36     40.59 o 
 -10   7   2       13.64       12.87     17.57 o 
  -9   7   2       42.94       16.81     17.67 o 
  -8   7   2      441.67      384.31    178.08 o 
  -7   7   2      141.21      163.59     41.17 o 
  -6   7   2        7.76       -1.68     12.32 o 
  -5   7   2      250.55      244.74     30.06 o 
  -4   7   2      486.31      489.78     40.93 o 
  -3   7   2     1011.90     1043.53     61.50 o 
  -2   7   2      185.67      185.36     12.06 o 
  -1   7   2      204.74      207.68     13.07 o 
   0   7   2      556.40      578.97     35.45 o 
   1   7   2     4810.46     5145.83    208.33 o 
   2   7   2     3865.13     4290.40    174.79 o 
   3   7   2       83.02       81.72     10.41 o 
   4   7   2       12.76        5.85      9.36 o 
   5   7   2       71.52       76.18     17.97 o 
   6   7   2       10.78       17.67     11.77 o 
   7   7   2      510.52      549.92     84.08 o 
   8   7   2       36.45       39.18     45.50 o 
   9   7   2        2.20        2.58     16.91 o 
 -10   8   2       11.34       -5.60     14.37 o 
  -9   8   2        0.60        1.40     12.86 o 
  -8   8   2       12.45        3.61     13.65 o 
  -7   8   2      186.23      237.13     34.31 o 
  -6   8   2      177.75      197.43     28.94 o 
  -5   8   2        7.18       12.31     10.36 o 
  -4   8   2        4.75       15.04      8.38 o 
  -3   8   2     1125.21     1255.35     73.07 o 
  -2   8   2      149.74      140.44     10.37 o 
  -1   8   2     1631.54     1693.68     71.36 o 
   0   8   2       12.03        8.92      3.71 o 
   1   8   2      664.92      695.69     32.89 o 
   2   8   2     2684.77     2909.61    120.76 o 
   3   8   2      183.30      176.69     15.62 o 
   4   8   2      138.55      135.25     16.30 o 
   5   8   2       32.31       25.07     13.39 o 
   6   8   2     1307.84     1272.44    237.87 o 
   7   8   2      346.15      405.40     50.69 o 
   8   8   2        4.91       12.99     19.46 o 
   9   8   2        9.18       37.31     21.92 o 
  -9   9   2       12.40       13.31     15.75 o 
  -8   9   2      205.41      216.56     55.03 o 
  -7   9   2      129.67      134.95     26.10 o 
  -6   9   2       28.80       45.13     15.03 o 
  -5   9   2        2.08        8.07      9.22 o 
  -4   9   2      434.12      443.99     46.79 o 
  -3   9   2       31.95       28.19      8.37 o 
  -2   9   2      475.44      507.01     25.72 o 
  -1   9   2      366.99      420.47     27.50 o 
   0   9   2        4.44        4.51      3.56 o 
   1   9   2      115.97      116.11     14.89 o 
   2   9   2      372.05      465.07     50.26 o 
   3   9   2       50.13       53.58     13.15 o 
   4   9   2       10.52        8.25      8.79 o 
   5   9   2      564.88      468.84    188.40 o 
   6   9   2      172.00      194.68     31.97 o 
   7   9   2      409.65      485.51    165.18 o 
   8   9   2       33.10        1.27     15.42 o 
   9   9   2        0.51      -15.43     15.43 o 
  -9  10   2       62.33       43.83     21.28 o 
  -8  10   2      140.60      184.53     31.78 o 
  -7  10   2     1221.98     1257.92    375.00 o 
  -6  10   2       76.07       55.16     16.32 o 
  -5  10   2       26.60       18.77     11.48 o 
  -4  10   2      169.51      179.19     21.31 o 
  -3  10   2      101.57       91.39     14.10 o 
  -2  10   2      100.20      105.38      9.26 o 
  -1  10   2      557.04      571.40     28.59 o 
   0  10   2      260.24      260.57     16.11 o 
   1  10   2      528.22      565.45     34.74 o 
   2  10   2      279.70      268.35     18.73 o 
   3  10   2       74.49       69.44     15.84 o 
   4  10   2       96.74       87.90     19.44 o 
   5  10   2      666.45      691.73     62.12 o 
   6  10   2      489.93      515.56    165.77 o 
   7  10   2       24.33        1.66     13.20 o 
   8  10   2        7.71       -3.43     14.96 o 
   9  10   2       40.14       33.71     22.46 o 
  -9  11   2       11.99        2.03     14.80 o 
  -8  11   2      282.56      227.42     36.65 o 
  -7  11   2        0.06       -2.74      9.57 o 
  -6  11   2      410.73      398.79     45.27 o 
  -5  11   2       46.73       54.27     15.72 o 
  -4  11   2      213.05      207.78     23.97 o 
  -3  11   2       51.34       54.31     10.82 o 
  -2  11   2       94.72       87.15     12.03 o 
  -1  11   2      821.84      842.93     39.79 o 
   0  11   2     1046.58     1077.55     49.24 o 
   1  11   2      326.51      336.99     20.25 o 
   2  11   2      880.58      905.95     45.20 o 
   3  11   2       97.27       75.01     20.01 o 
   4  11   2      273.64      259.22    109.12 o 
   5  11   2      669.04      614.24    231.89 o 
   6  11   2      256.50      253.54     45.38 o 
   7  11   2       10.12        7.57     13.95 o 
   8  11   2       17.12       16.44     17.72 o 
  -9  12   2       59.52       57.02     23.48 o 
  -8  12   2       51.82       43.87     18.88 o 
  -7  12   2        2.59       -8.54      9.79 o 
  -6  12   2       49.27       35.28     21.70 o 
  -5  12   2      135.81      116.31     39.21 o 
  -4  12   2      270.29      311.80     31.04 o 
  -3  12   2        3.27       -1.61      9.46 o 
  -2  12   2      478.29      513.23     34.51 o 
  -1  12   2      392.32      417.27     23.94 o 
   0  12   2       12.43       18.66      6.92 o 
   1  12   2       72.16       73.90      9.00 o 
   2  12   2        0.13       -1.68      5.84 o 
   3  12   2        1.72        3.18      8.09 o 
   4  12   2     1110.90     1163.15    253.76 o 
   5  12   2       15.50        6.34     14.42 o 
   6  12   2       19.51       28.84     15.37 o 
   7  12   2        1.59        0.96     11.98 o 
   8  12   2        2.29        4.88     16.55 o 
  -8  13   2        0.19       -9.57     13.35 o 
  -7  13   2        7.12       12.23     13.52 o 
  -6  13   2      224.32      276.11     39.91 o 
  -5  13   2        1.15        3.89      8.91 o 
  -4  13   2      129.14      152.84     21.36 o 
  -3  13   2      224.23      238.66     23.80 o 
  -2  13   2        3.82       -3.46      5.81 o 
  -1  13   2      788.64      768.34     43.99 o 
   0  13   2      312.68      319.69     20.32 o 
   1  13   2       40.02       39.40      7.06 o 
   2  13   2      165.02      175.73     21.39 o 
   3  13   2        1.46        1.15      7.41 o 
   4  13   2       41.42       34.19     12.21 o 
   5  13   2      126.22      108.83     27.44 o 
   6  13   2      185.33      169.19     30.57 o 
   7  13   2       24.44        7.55     15.72 o 
   8  13   2       23.27       34.01     20.23 o 
  -8  14   2       16.00       23.82     17.55 o 
  -7  14   2       89.64       65.09     20.17 o 
  -6  14   2      126.03      106.85     23.98 o 
  -5  14   2        0.11        1.22      9.40 o 
  -4  14   2        0.05       -0.51      7.85 o 
  -3  14   2       34.10       38.93     11.04 o 
  -2  14   2       95.36       59.10     15.87 o 
  -1  14   2      162.40      185.61     33.21 o 
   0  14   2       11.37        8.78      4.93 o 
   1  14   2      282.20      315.86     30.28 o 
   2  14   2      671.96      697.86     57.28 o 
   3  14   2       92.50       64.20     27.41 o 
   4  14   2      316.38      333.81     35.40 o 
   5  14   2       26.65       40.74     16.83 o 
   6  14   2        4.12        0.50     13.52 o 
   7  14   2        6.86       11.28     16.11 o 
  -7  15   2       13.82       10.06     15.07 o 
  -6  15   2       14.80       13.82     14.07 o 
  -5  15   2       91.33      103.99     25.82 o 
  -4  15   2       20.15       19.61     10.53 o 
  -3  15   2       41.70       32.70     11.23 o 
  -2  15   2       18.13       11.76      8.90 o 
  -1  15   2       43.49       45.95     15.73 o 
   0  15   2       98.74      109.24     16.05 o 
   1  15   2        4.65        7.36     10.21 o 
   2  15   2        5.35       10.03     10.04 o 
   3  15   2       87.94       95.90     18.08 o 
   4  15   2      141.16      118.60     34.23 o 
   5  15   2        7.74       19.00     14.17 o 
   6  15   2        0.17       22.76     15.95 o 
   7  15   2       67.69       48.00     52.92 o 
  -7  16   2        0.29       -3.04     13.35 o 
  -6  16   2       39.26       41.18     14.98 o 
  -5  16   2        2.40        7.72     10.39 o 
  -4  16   2        1.86       -0.49      8.38 o 
  -3  16   2      175.19      214.83     23.95 o 
  -2  16   2      114.89      116.66     16.88 o 
  -1  16   2       82.37       89.79     17.05 o 
   0  16   2       50.90       29.64     23.66 o 
   1  16   2       44.87       40.82     19.17 o 
   2  16   2       46.92       50.20     19.32 o 
   3  16   2        7.47        6.65      9.27 o 
   4  16   2       42.42       23.06     12.92 o 
   5  16   2       36.81       22.57     15.31 o 
   6  16   2       78.03       65.13     21.74 o 
  -6  17   2        7.38        1.72     12.94 o 
  -5  17   2       22.99       19.20     11.24 o 
  -4  17   2       29.49       25.03     12.22 o 
  -3  17   2      760.14      880.99     63.50 o 
  -2  17   2        3.64       -0.68      9.45 o 
  -1  17   2      362.00      302.50     77.89 o 
   0  17   2      665.17      640.50     69.95 o 
   1  17   2      312.41      309.98     45.37 o 
   2  17   2       21.10        3.46     13.22 o 
   3  17   2        2.62       14.54     11.52 o 
   4  17   2        3.96        4.95     11.12 o 
   5  17   2        2.75       -9.44     13.36 o 
   6  17   2        0.43      -13.19     13.19 o 
  -6  18   2       23.13        3.66     15.11 o 
  -5  18   2      145.42      128.90     39.81 o 
  -4  18   2        6.01       11.88     12.35 o 
  -3  18   2       16.11       16.24     12.91 o 
  -2  18   2      160.22      193.41     26.16 o 
  -1  18   2       31.71       32.91     19.57 o 
   0  18   2      137.79      123.31     30.37 o 
   1  18   2      203.92      177.64     35.26 o 
   2  18   2       95.09       61.31     23.35 o 
   3  18   2       45.60       70.70     17.65 o 
   4  18   2       25.48       35.76     15.37 o 
   5  18   2        3.91        9.52     14.86 o 
  -5  19   2        5.30       12.77     13.15 o 
  -4  19   2        1.32       -2.93     12.50 o 
  -3  19   2       25.53       40.03     16.83 o 
  -2  19   2        1.16        4.21     18.07 o 
  -1  19   2        0.63       -3.64     15.74 o 
   0  19   2       40.32       59.69     23.87 o 
   1  19   2       13.40        9.98     19.17 o 
   2  19   2        1.83       -5.55     16.08 o 
   3  19   2       16.72        8.62     19.10 o 
   4  19   2        7.32       -1.99     11.39 o 
  -4  20   2        9.96       21.59     14.12 o 
  -3  20   2        3.73        4.31     20.30 o 
  -2  20   2        7.58       19.81     19.98 o 
  -1  20   2       26.10       37.23     21.38 o 
   0  20   2      136.27      145.29     33.69 o 
   1  20   2       84.50       85.24     28.01 o 
   2  20   2       34.47       31.91     22.67 o 
   3  20   2       14.83        8.46     20.91 o 
  -2  21   2        5.02        3.72     20.51 o 
  -1  21   2        0.10       -6.42     19.52 o 
   0  21   2        0.33      -11.44     19.28 o 
   1  21   2        3.24        1.31     24.78 o 
   2  21   2       83.92       82.32     42.56 o 
 -10   1   3        0.00        6.33     17.55 o 
  -9   1   3        0.10        5.54     10.27 o 
  -8   1   3        0.89       -5.81      5.81 o 
  -7   1   3       27.57       31.43      9.19 o 
  -6   1   3       29.23       22.07      9.69 o 
  -5   1   3     1123.53     1191.50     66.67 o 
  -4   1   3      989.04      975.67     54.47 o 
  -3   1   3       10.16       11.19      3.96 o 
  -2   1   3      141.61      147.59     15.07 o 
  -1   1   3    26059.57    27303.78   1216.77 o 
   0   1   3     5110.75     5089.78    347.05 o 
   1   1   3     6142.13     6245.30    391.65 o 
   2   1   3     1131.06     1080.18     73.58 o 
   3   1   3      671.21      724.03     44.48 o 
   4   1   3     1248.70     1183.88     80.08 o 
   5   1   3      506.19      491.28     35.15 o 
   6   1   3        2.03        4.58      6.81 o 
   7   1   3      982.06      950.69     75.67 o 
   8   1   3        4.39        8.89      8.85 o 
   9   1   3        0.93       11.56     13.90 o 
  10   1   3       70.70       38.32     30.10 o 
 -10   2   3       25.75       15.25     18.61 o 
  -9   2   3        9.29        2.93     11.55 o 
  -8   2   3       56.33       45.86     17.01 o 
  -7   2   3       19.63       10.88     10.48 o 
  -6   2   3        0.87       -0.75      6.76 o 
  -5   2   3      115.35      138.23     14.56 o 
  -4   2   3      148.02      140.93     19.15 o 
  -3   2   3     1459.86     1412.86     66.69 o 
  -2   2   3      199.95      213.22     12.58 o 
  -1   2   3    30100.36    31272.62   1391.06 o 
   0   2   3       66.98       82.64     86.26 o 
   1   2   3     1779.13     1871.70     86.79 o 
   2   2   3      130.67      121.78     12.58 o 
   3   2   3     2026.14     2090.61    111.69 o 
   4   2   3     1551.38     1692.52     93.33 o 
   5   2   3       83.99      112.17     32.76 o 
   6   2   3      212.92      228.90     24.73 o 
   7   2   3      803.22      769.84    100.67 o 
   8   2   3      162.90      149.28     23.57 o 
   9   2   3       38.62       43.71     17.95 o 
  10   2   3       53.61       35.19     19.10 o 
 -10   3   3      107.16      130.10     22.28 o 
  -9   3   3        1.87        2.04     13.30 o 
  -8   3   3      285.26      263.12     37.54 o 
  -7   3   3     1105.36     1168.75    246.20 o 
  -6   3   3      203.43      212.87     25.55 o 
  -5   3   3       11.42        8.77      5.26 o 
  -4   3   3      185.06      204.51     16.59 o 
  -3   3   3      677.90      599.64     30.84 o 
  -2   3   3       98.11      105.84      7.57 o 
  -1   3   3     6256.88     5811.55    234.68 o 
   0   3   3       64.65       90.49     25.14 o 
   1   3   3        0.00        1.45      3.29 o 
   2   3   3     1184.93     1239.90     67.91 o 
   3   3   3      501.33      508.13     73.68 o 
   4   3   3      449.26      494.04     34.13 o 
   5   3   3      251.21      264.69     30.23 o 
   6   3   3        0.32       -6.33      6.72 o 
   7   3   3       53.71       60.64     13.76 o 
   8   3   3      914.13      957.87    107.15 o 
   9   3   3      133.89      120.65     24.61 o 
  10   3   3       89.87      122.12     36.09 o 
 -10   4   3       52.24       42.91     20.89 o 
  -9   4   3      198.02      220.09     35.17 o 
  -8   4   3        8.72       23.66     21.28 o 
  -7   4   3       25.09       31.03     13.54 o 
  -6   4   3       47.00       41.84     28.00 o 
  -5   4   3       15.73       22.83     10.46 o 
  -4   4   3     1903.88     2004.24    106.12 o 
  -3   4   3       56.32       54.00      6.22 o 
  -2   4   3       46.14       40.57      5.10 o 
  -1   4   3      783.78      828.27     36.50 o 
   0   4   3      964.32      887.27     38.63 o 
   1   4   3      196.50      188.92     12.64 o 
   2   4   3      146.65      132.39     17.33 o 
   3   4   3       27.56       34.67      8.39 o 
   4   4   3       67.02       70.73     11.09 o 
   5   4   3        0.51        7.53      6.76 o 
   6   4   3        0.54        3.76      6.85 o 
   7   4   3        9.05       15.11      9.71 o 
   8   4   3       36.65      -10.88     17.22 o 
   9   4   3       64.44       85.03     44.52 o 
 -10   5   3      136.73      122.35     29.43 o 
  -9   5   3      224.48      262.19     57.70 o 
  -8   5   3      271.94      230.61     78.43 o 
  -7   5   3       59.28       49.96     17.08 o 
  -6   5   3        1.75        8.96     15.68 o 
  -5   5   3        0.59        6.41      6.70 o 
  -4   5   3       43.43       52.89     20.80 o 
  -3   5   3      915.63      915.31     37.63 o 
  -2   5   3      374.06      335.31     17.79 o 
  -1   5   3     1694.77     1612.37     68.07 o 
   0   5   3     1353.93     1363.85     58.14 o 
   1   5   3       52.29       37.11      7.69 o 
   2   5   3      883.94      927.20     52.54 o 
   3   5   3       35.26       28.63      7.18 o 
   4   5   3     1338.40     1420.27    101.43 o 
   5   5   3       30.07       48.93     15.26 o 
   6   5   3      524.34      529.99     92.33 o 
   7   5   3       21.02       25.63     16.23 o 
   8   5   3       41.20       19.59     18.59 o 
   9   5   3       10.10        4.95     18.02 o 
 -10   6   3        2.12        0.62     14.96 o 
  -9   6   3       38.72       60.70     21.52 o 
  -8   6   3      558.42      626.89     60.56 o 
  -7   6   3       92.44      137.02     35.28 o 
  -6   6   3       55.35       46.07     14.35 o 
  -5   6   3      249.73      292.75     33.16 o 
  -4   6   3       26.79       23.15      5.53 o 
  -3   6   3      128.01      126.71     10.23 o 
  -2   6   3        2.55        1.33      2.95 o 
  -1   6   3        1.86        4.36      3.08 o 
   0   6   3      307.52      309.56     30.93 o 
   1   6   3      528.83      607.68     29.22 o 
   2   6   3       68.06       72.28      9.08 o 
   3   6   3       78.96       84.87     11.66 o 
   4   6   3        2.64       -1.85      5.30 o 
   5   6   3      147.36      159.27     21.04 o 
   6   6   3     2407.93     2587.53    428.89 o 
   7   6   3       23.67       16.51     15.69 o 
   8   6   3      169.67      170.57     72.67 o 
   9   6   3        0.77       -9.19     17.57 o 
 -10   7   3       31.20       48.78     31.78 o 
  -9   7   3       23.37       23.84     16.30 o 
  -8   7   3        9.64       -3.19     10.76 o 
  -7   7   3       11.75       15.00     12.62 o 
  -6   7   3      161.94      144.47     26.47 o 
  -5   7   3       16.40       14.41     10.28 o 
  -4   7   3       25.08       25.27     20.58 o 
  -3   7   3       26.56       23.80      4.44 o 
  -2   7   3      137.73      146.34     18.22 o 
  -1   7   3     1841.16     1802.71     76.29 o 
   0   7   3      234.68      245.10     15.49 o 
   1   7   3     2823.80     3007.46    124.57 o 
   2   7   3      183.40      254.87     34.13 o 
   3   7   3       14.58        8.43      9.03 o 
   4   7   3       37.38       42.38      9.35 o 
   5   7   3      896.33     1020.53     76.71 o 
   6   7   3       34.11       46.28     43.54 o 
   7   7   3       41.08        8.28     17.22 o 
   8   7   3      283.98      335.91     48.67 o 
   9   7   3       30.78       12.38     27.30 o 
 -10   8   3        0.44        6.37     16.00 o 
  -9   8   3        6.75        4.17     14.33 o 
  -8   8   3      150.47      151.86     29.50 o 
  -7   8   3        7.32        8.41     11.89 o 
  -6   8   3        7.30        4.71      8.35 o 
  -5   8   3        0.03        4.85      7.87 o 
  -4   8   3      273.35      284.28     26.37 o 
  -3   8   3       20.96       17.70      3.97 o 
  -2   8   3      125.99      129.93     11.32 o 
  -1   8   3        0.25       -0.67      3.04 o 
   0   8   3       79.44       85.72     15.46 o 
   1   8   3      619.59      623.90     30.86 o 
   2   8   3       87.37      103.34     10.33 o 
   3   8   3       65.59       54.84     14.33 o 
   4   8   3       84.33      116.58     20.55 o 
   5   8   3        9.45       -3.12      9.67 o 
   6   8   3      611.37      628.75    168.77 o 
   7   8   3      111.71      225.25     99.97 o 
   8   8   3       52.30       75.83     55.30 o 
   9   8   3        1.69        3.53     18.29 o 
  -9   9   3       31.80        7.09     16.10 o 
  -8   9   3       13.19       20.00     15.33 o 
  -7   9   3      142.79      134.08     32.48 o 
  -6   9   3      140.02      120.08     22.60 o 
  -5   9   3       16.77       38.91     12.58 o 
  -4   9   3        0.65        2.87      6.33 o 
  -3   9   3       48.90       47.05     10.67 o 
  -2   9   3       73.12       83.58      8.71 o 
  -1   9   3      691.07      689.51     33.23 o 
   0   9   3       68.98       71.50      9.42 o 
   1   9   3       80.22       88.81     10.73 o 
   2   9   3      377.45      392.61     23.18 o 
   3   9   3      133.94      145.89     15.59 o 
   4   9   3        7.06       -2.03      9.01 o 
   5   9   3      478.92      486.39    170.27 o 
   6   9   3      300.77      254.99     82.36 o 
   7   9   3       56.97       65.42     24.62 o 
   8   9   3       23.25       18.32     20.64 o 
   9   9   3      139.35      189.84    132.31 o 
  -9  10   3       45.19       41.18     20.44 o 
  -8  10   3      164.84      168.87     61.47 o 
  -7  10   3      112.79       93.14     48.44 o 
  -6  10   3      432.73      476.89    110.27 o 
  -5  10   3        9.95        2.52     15.12 o 
  -4  10   3      206.54      239.77     24.02 o 
  -3  10   3      255.52      293.32     24.68 o 
  -2  10   3      178.02      202.03     14.52 o 
  -1  10   3       88.65      100.82      9.84 o 
   0  10   3      319.61      322.22     19.62 o 
   1  10   3      312.71      358.48     21.61 o 
   2  10   3       40.61       40.52      7.00 o 
   3  10   3       29.52       18.72     10.09 o 
   4  10   3       30.93       37.34     18.48 o 
   5  10   3      244.05      246.83     81.09 o 
   6  10   3      201.83      206.07     49.71 o 
   7  10   3       45.03       15.54     24.22 o 
   8  10   3        2.11       -8.50     16.19 o 
  -9  11   3       12.74       -6.77     15.07 o 
  -8  11   3        0.31       -0.24     12.57 o 
  -7  11   3       21.63       10.66     12.74 o 
  -6  11   3      355.14      326.51     54.49 o 
  -5  11   3      184.07      132.20     36.13 o 
  -4  11   3        5.12        5.97      7.29 o 
  -3  11   3      717.19      705.53     42.59 o 
  -2  11   3       50.24       89.17     16.56 o 
  -1  11   3        0.18       -3.55      3.55 o 
   0  11   3       34.98       19.03      7.78 o 
   1  11   3      432.84      430.44     25.12 o 
   2  11   3      269.02      286.51     19.63 o 
   3  11   3       22.57       12.43     12.18 o 
   4  11   3       39.28       36.70     15.04 o 
   5  11   3      177.97      154.94     54.61 o 
   6  11   3        4.53       -2.71     12.84 o 
   7  11   3       87.67       94.05     56.28 o 
   8  11   3        0.08        5.76     17.47 o 
  -9  12   3        2.80      -14.28     26.60 o 
  -8  12   3       11.41        9.44     19.18 o 
  -7  12   3      163.37      139.90     30.24 o 
  -6  12   3      877.13      878.78    179.93 o 
  -5  12   3      224.27      231.87     58.28 o 
  -4  12   3       28.08       22.89      9.60 o 
  -3  12   3        0.14        2.94      6.43 o 
  -2  12   3       43.56       29.28      8.49 o 
  -1  12   3      994.83     1003.90     47.30 o 
   0  12   3      128.03      134.37     24.72 o 
   1  12   3      100.16      120.43     12.04 o 
   2  12   3      109.85      101.89     14.88 o 
   3  12   3      238.96      241.01     27.21 o 
   4  12   3       43.88       36.59     24.08 o 
   5  12   3       10.05       16.56     14.92 o 
   6  12   3      508.20      470.06    110.28 o 
   7  12   3        0.01       -6.29     13.72 o 
   8  12   3       93.47      122.19     30.69 o 
  -8  13   3       17.21       -8.68     13.61 o 
  -7  13   3       25.77       40.90     23.24 o 
  -6  13   3        7.70        1.76     10.89 o 
  -5  13   3       27.38       11.62     10.15 o 
  -4  13   3      249.09      232.08     30.77 o 
  -3  13   3       34.97       37.90     10.40 o 
  -2  13   3      612.81      609.98     40.68 o 
  -1  13   3      147.78      154.87     17.19 o 
   0  13   3        6.29       12.36      5.59 o 
   1  13   3      162.79      168.79     15.08 o 
   2  13   3       77.31       67.60     13.28 o 
   3  13   3      295.94      287.17     30.91 o 
   4  13   3      153.89      132.71     66.79 o 
   5  13   3        7.76       17.19     14.19 o 
   6  13   3       48.24       42.97     19.33 o 
   7  13   3       31.17       39.02     20.85 o 
   8  13   3       16.38      -10.92     30.52 o 
  -8  14   3        6.94       -5.62     12.64 o 
  -7  14   3       25.94       19.54     16.33 o 
  -6  14   3      104.71       61.64     17.45 o 
  -5  14   3       13.09       10.90      9.83 o 
  -4  14   3      186.92      161.07     24.75 o 
  -3  14   3       21.47       12.87     10.83 o 
  -2  14   3      239.80      245.23     24.31 o 
  -1  14   3      713.08      714.60     43.39 o 
   0  14   3       52.26       46.25      8.56 o 
   1  14   3        7.56        6.15      8.27 o 
   2  14   3      152.03      113.97     25.48 o 
   3  14   3        2.50       -0.49      9.19 o 
   4  14   3      680.07      702.29    178.03 o 
   5  14   3       75.51       98.71     56.42 o 
   6  14   3       60.46       63.31     49.14 o 
   7  14   3       19.42       30.27     19.63 o 
  -7  15   3      151.22      151.85     55.40 o 
  -6  15   3      662.28      603.59    164.67 o 
  -5  15   3      385.85      444.77     75.98 o 
  -4  15   3       13.91        6.82      9.55 o 
  -3  15   3       14.59        4.95     12.81 o 
  -2  15   3      840.16      917.39     53.79 o 
  -1  15   3       70.76       58.28     12.65 o 
   0  15   3       49.03       37.79     10.69 o 
   1  15   3      211.91      246.84     27.04 o 
   2  15   3        3.24        1.46     11.03 o 
   3  15   3       70.93       27.75     12.46 o 
   4  15   3      816.83      828.36    108.26 o 
   5  15   3        0.61       12.22     14.14 o 
   6  15   3       16.58       28.15     17.96 o 
   7  15   3        1.52      -10.38     16.62 o 
  -7  16   3       11.81       14.62     14.32 o 
  -6  16   3        8.04       27.14     13.64 o 
  -5  16   3      149.54      181.08     29.72 o 
  -4  16   3      370.83      370.47     34.80 o 
  -3  16   3       27.98       29.20     11.59 o 
  -2  16   3       13.59        5.38      8.02 o 
  -1  16   3      337.26      363.76     31.11 o 
   0  16   3      547.84      511.54     59.71 o 
   1  16   3        7.17        5.96     14.34 o 
   2  16   3      237.57      223.41     29.42 o 
   3  16   3        1.33       -5.90     10.53 o 
   4  16   3        0.00       -0.04     11.68 o 
   5  16   3       19.88        2.99     15.01 o 
   6  16   3        8.99       -0.60     13.81 o 
  -6  17   3        1.07        4.51     12.55 o 
  -5  17   3       17.06        6.50     11.79 o 
  -4  17   3       14.36       13.76     12.73 o 
  -3  17   3        0.36       -2.74      9.49 o 
  -2  17   3       89.23       97.77     22.98 o 
  -1  17   3      142.63      149.54     32.07 o 
   0  17   3      145.61      178.67     34.65 o 
   1  17   3       27.73       30.54     23.24 o 
   2  17   3      177.72      196.27     33.59 o 
   3  17   3       91.44       90.29     46.10 o 
   4  17   3       97.74       91.76     43.94 o 
   5  17   3       91.91      103.91     25.97 o 
  -5  18   3       55.24       66.71     17.75 o 
  -4  18   3        2.10       12.70     12.34 o 
  -3  18   3      120.98      128.54     20.82 o 
  -2  18   3        2.56        3.58     11.04 o 
  -1  18   3      158.23      147.12     33.69 o 
   0  18   3        2.14       -9.04     22.40 o 
   1  18   3       11.29        4.48     17.09 o 
   2  18   3        0.49        1.11     17.10 o 
   3  18   3        2.32       -3.34     10.62 o 
   4  18   3       36.55       41.29     16.13 o 
   5  18   3        0.81        2.89     15.66 o 
  -5  19   3      158.01      205.94     68.47 o 
  -4  19   3       40.01       51.42     16.62 o 
  -3  19   3      106.42      192.09     28.25 o 
  -2  19   3        0.32       -1.57     17.50 o 
  -1  19   3        8.54       14.43     17.89 o 
   0  19   3        1.80       18.21     18.77 o 
   1  19   3       23.31       30.37     24.08 o 
   2  19   3       12.15        5.48     18.61 o 
   3  19   3        5.58       -8.47     18.95 o 
   4  19   3       24.18       64.41     20.39 o 
  -3  20   3       12.25       17.28     22.27 o 
  -2  20   3        8.26       12.49     20.33 o 
  -1  20   3       10.13       -8.58     17.80 o 
   0  20   3      111.83      124.88     33.81 o 
   1  20   3        0.28      -13.83     17.52 o 
   2  20   3       10.05       -7.52     17.50 o 
   3  20   3        7.95       -5.23     19.52 o 
  -1  21   3        9.28       25.16     24.63 o 
   0  21   3        8.28       21.79     23.72 o 
   1  21   3        9.51       12.95     21.88 o 
 -10   0   4       28.48        4.76     28.00 o 
  -9   0   4        2.99       -1.68     21.00 o 
  -8   0   4        8.33        2.78     11.03 o 
  -7   0   4      594.93      677.65     83.27 o 
  -6   0   4     2248.95     2362.51    213.26 o 
  -5   0   4       21.02       22.12     10.36 o 
  -4   0   4     1220.00     1181.13     84.48 o 
  -3   0   4      639.82      654.25     49.42 o 
  -2   0   4       99.23       88.65     13.10 o 
  -1   0   4    25329.38    25531.62   1611.24 o 
   0   0   4     1738.81     1633.50    264.13 o 
   1   0   4        6.50       12.64      6.05 o 
   2   0   4     3502.68     3348.13    213.13 o 
   3   0   4       84.47       84.53     14.53 o 
   4   0   4     2318.95     2302.83    209.30 o 
   5   0   4       52.24       43.01     15.54 o 
   6   0   4      436.00      473.53     49.22 o 
   7   0   4        0.03        1.64     11.43 o 
   8   0   4        6.49       -1.80     15.40 o 
   9   0   4       20.88       15.35     16.37 o 
 -10   1   4       18.76        9.62     20.44 o 
  -9   1   4       39.14       23.82     12.46 o 
  -8   1   4      377.95      415.94     47.52 o 
  -7   1   4       35.17       17.46     10.55 o 
  -6   1   4        5.44        9.68      5.97 o 
  -5   1   4      105.14      127.43     14.13 o 
  -4   1   4     1458.28     1530.82     66.81 o 
  -3   1   4      351.48      367.01     19.98 o 
  -2   1   4     2926.16     2879.35    132.98 o 
  -1   1   4     7407.34     7033.70    317.04 o 
   0   1   4     3244.17     3007.92    138.89 o 
   1   1   4      336.09      367.05     24.03 o 
   2   1   4      194.52      182.83     17.10 o 
   3   1   4      712.81      734.63     44.70 o 
   4   1   4       88.71       97.05     14.00 o 
   5   1   4       10.72        8.52      6.35 o 
   6   1   4      193.62      211.82     24.04 o 
   7   1   4       57.24       64.20     13.72 o 
   8   1   4      226.55      173.19     34.24 o 
   9   1   4      115.63      115.06     41.31 o 
 -10   2   4       10.27        1.13     17.92 o 
  -9   2   4        3.79       -2.09     10.47 o 
  -8   2   4        0.59        2.18     11.48 o 
  -7   2   4       84.74       72.58     30.66 o 
  -6   2   4        1.72        6.66      5.97 o 
  -5   2   4      186.42      184.98     17.78 o 
  -4   2   4      167.30      144.28     12.22 o 
  -3   2   4       46.30       50.81      6.52 o 
  -2   2   4     1122.81     1095.81     53.89 o 
  -1   2   4     2429.00     2299.37    107.28 o 
   0   2   4        7.89        8.18      4.81 o 
   1   2   4       56.45       53.81      7.52 o 
   2   2   4       31.72       31.27      7.31 o 
   3   2   4       22.47       26.91      7.59 o 
   4   2   4      614.23      625.36     40.67 o 
   5   2   4       67.24       65.49     15.38 o 
   6   2   4      190.73      216.27     23.65 o 
   7   2   4      195.63      178.19     27.89 o 
   8   2   4       42.75       65.43     14.20 o 
   9   2   4       84.19       61.52     30.60 o 
 -10   3   4       32.72       36.28     16.16 o 
  -9   3   4      384.45      411.72    110.25 o 
  -8   3   4      780.20      829.93    159.71 o 
  -7   3   4      303.82      185.47     44.27 o 
  -6   3   4     1623.80     1634.21     90.57 o 
  -5   3   4      850.26      872.93     51.13 o 
  -4   3   4      635.93      591.89     39.83 o 
  -3   3   4      342.68      340.54     18.75 o 
  -2   3   4      530.70      441.64     24.08 o 
  -1   3   4     4318.39     4097.57    167.23 o 
   0   3   4        9.14        7.01      6.79 o 
   1   3   4      869.49      820.45     41.89 o 
   2   3   4       77.33       81.62     22.28 o 
   3   3   4       11.46       10.06      5.51 o 
   4   3   4      212.91      215.53     21.59 o 
   5   3   4        0.38       -5.43      5.43 o 
   6   3   4      181.10      162.98     29.77 o 
   7   3   4       39.48       58.75     14.29 o 
   8   3   4      364.92      496.72    104.22 o 
   9   3   4        0.05        3.47     13.10 o 
 -10   4   4        2.87       -8.05     15.68 o 
  -9   4   4        4.36        2.01     13.65 o 
  -8   4   4      556.65      611.16     80.16 o 
  -7   4   4       92.48      150.37     40.32 o 
  -6   4   4      649.07      724.70     59.81 o 
  -5   4   4       72.08       78.63     11.03 o 
  -4   4   4      418.07      476.93     25.30 o 
  -3   4   4      502.61      482.26     24.44 o 
  -2   4   4       81.77       79.52      6.91 o 
  -1   4   4     1338.98     1293.97     50.60 o 
   0   4   4      126.84      134.50     18.74 o 
   1   4   4      129.43      146.83     12.96 o 
   2   4   4       27.87       15.91      8.46 o 
   3   4   4      649.72      685.02     42.93 o 
   4   4   4      378.50      408.06     31.76 o 
   5   4   4      295.60      337.84     30.25 o 
   6   4   4       93.97       80.45     14.93 o 
   7   4   4       62.46       48.05     13.10 o 
   8   4   4        0.49        9.22     15.89 o 
   9   4   4        0.59      -10.98     13.15 o 
 -10   5   4       68.61      105.24     58.10 o 
  -9   5   4       67.63       50.59     29.54 o 
  -8   5   4       11.64       11.07     13.15 o 
  -7   5   4      215.61      163.01     42.29 o 
  -6   5   4        2.38       14.00     20.02 o 
  -5   5   4        0.66       -0.02      4.03 o 
  -4   5   4      551.00      553.57     28.39 o 
  -3   5   4      106.04      104.59      8.57 o 
  -2   5   4      302.70      323.51     16.33 o 
  -1   5   4      299.09      308.01     17.13 o 
   0   5   4      617.03      603.03     28.74 o 
   1   5   4      453.84      440.98     25.98 o 
   2   5   4       33.82       26.52      7.08 o 
   3   5   4       17.56       21.74     15.40 o 
   4   5   4        0.14        1.65      6.30 o 
   5   5   4      243.25      211.86     24.05 o 
   6   5   4       14.63       27.21     48.43 o 
   7   5   4        1.71       12.80     15.68 o 
   8   5   4       33.40       31.50     20.35 o 
   9   5   4       21.97       19.77     19.81 o 
 -10   6   4      114.55      115.93     28.92 o 
  -9   6   4      342.39      449.76     54.04 o 
  -8   6   4        1.62        7.06     12.37 o 
  -7   6   4       62.09       38.92     25.20 o 
  -6   6   4        1.23        2.89      8.81 o 
  -5   6   4      123.75      170.50     24.15 o 
  -4   6   4      199.86      228.30     15.39 o 
  -3   6   4      330.47      307.19     25.63 o 
  -2   6   4     1997.42     2041.46     86.34 o 
  -1   6   4      224.93      242.91     15.58 o 
   0   6   4     2167.83     2118.38     89.05 o 
   1   6   4        5.15        3.98      3.93 o 
   2   6   4     1229.83     1234.27     61.51 o 
   3   6   4       79.03       98.86     38.92 o 
   4   6   4      268.84      286.92     27.14 o 
   5   6   4       45.12       65.74     13.55 o 
   6   6   4      311.30      324.04     31.50 o 
   7   6   4        0.04       -7.76     12.82 o 
   8   6   4        4.42       -2.38     16.19 o 
   9   6   4       51.27       23.33     29.54 o 
 -10   7   4       71.40       86.38     26.08 o 
  -9   7   4       44.59       42.04     18.62 o 
  -8   7   4        3.32       10.81     24.08 o 
  -7   7   4      102.80      105.68     41.58 o 
  -6   7   4      223.69      254.39     77.59 o 
  -5   7   4       39.12       34.85     15.87 o 
  -4   7   4       18.85        3.86      6.69 o 
  -3   7   4      439.59      441.32     23.79 o 
  -2   7   4      115.53      114.76     10.19 o 
  -1   7   4       17.31       15.73      4.67 o 
   0   7   4      858.78      931.20     50.65 o 
   1   7   4       65.92       96.45     19.76 o 
   2   7   4       24.73       20.13      5.84 o 
   3   7   4       62.52       63.77     11.03 o 
   4   7   4      211.26      212.94     24.02 o 
   5   7   4     1323.25     1439.45     89.33 o 
   6   7   4      916.75     1147.41    124.56 o 
   7   7   4       13.29        7.12     14.79 o 
   8   7   4        0.97       -6.99     14.30 o 
   9   7   4      179.55      177.55    105.58 o 
  -9   8   4       11.48       -1.91     14.16 o 
  -8   8   4        0.32        4.44     13.15 o 
  -7   8   4       37.20        9.61     13.36 o 
  -6   8   4        1.51        8.12      9.88 o 
  -5   8   4       19.91       14.91      8.95 o 
  -4   8   4        3.61        6.30      6.12 o 
  -3   8   4      201.62      214.45     15.00 o 
  -2   8   4      476.35      470.96     25.17 o 
  -1   8   4      589.46      637.43     31.23 o 
   0   8   4     1206.72     1235.21     55.16 o 
   1   8   4      981.37     1086.77     49.51 o 
   2   8   4       17.14       15.18      5.67 o 
   3   8   4      113.14      117.92     14.80 o 
   4   8   4      405.77      409.35     47.39 o 
   5   8   4      132.75      107.05    107.40 o 
   6   8   4      495.94      567.52    126.12 o 
   7   8   4        0.00        0.24     15.64 o 
   8   8   4      239.77      328.25     66.38 o 
   9   8   4       41.70       19.60     23.73 o 
  -9   9   4        1.08        3.80     13.46 o 
  -8   9   4       30.96       25.38     17.22 o 
  -7   9   4       10.88        5.06     11.60 o 
  -6   9   4      406.85      399.56    109.57 o 
  -5   9   4       89.83       81.99     16.05 o 
  -4   9   4      200.56      210.63     20.69 o 
  -3   9   4      723.69      747.20     43.47 o 
  -2   9   4      219.47      206.90     15.10 o 
  -1   9   4      181.34      192.71     16.33 o 
   0   9   4        0.68        1.25      3.72 o 
   1   9   4        0.43       -0.82      3.80 o 
   2   9   4        0.41        0.40      4.52 o 
   3   9   4        9.38        7.94      6.15 o 
   4   9   4      135.12      112.76     15.17 o 
   5   9   4      238.21      221.48     33.47 o 
   6   9   4      495.23      473.32    101.59 o 
   7   9   4       46.11       65.09     23.10 o 
   8   9   4        0.13      -15.63     15.63 o 
  -9  10   4       17.76       27.72     21.84 o 
  -8  10   4        0.01        2.78     13.90 o 
  -7  10   4      140.81      154.18     28.08 o 
  -6  10   4      348.67      334.32     58.39 o 
  -5  10   4        3.36       -3.71      7.64 o 
  -4  10   4       56.71       67.47     12.71 o 
  -3  10   4      409.37      393.65     32.33 o 
  -2  10   4      152.68      151.70     15.06 o 
  -1  10   4      489.83      464.66     25.84 o 
   0  10   4        0.96        2.86      4.32 o 
   1  10   4       99.93       94.36     10.87 o 
   2  10   4      859.75      952.96     46.13 o 
   3  10   4       55.01       53.64     10.76 o 
   4  10   4      124.24       88.40     20.96 o 
   5  10   4      163.37      168.41     29.20 o 
   6  10   4      573.74      438.15    131.60 o 
   7  10   4      147.94      138.08     76.73 o 
   8  10   4        0.04       14.99     19.31 o 
  -9  11   4       11.74       -0.52     15.20 o 
  -8  11   4        5.77        8.27     14.90 o 
  -7  11   4       72.59       71.56     25.06 o 
  -6  11   4       12.85       -5.04     12.27 o 
  -5  11   4      121.81      133.67     23.15 o 
  -4  11   4      161.22      162.49     19.30 o 
  -3  11   4       86.16       75.64     13.06 o 
  -2  11   4      188.24      201.52     20.17 o 
  -1  11   4        8.12        7.65      4.62 o 
   0  11   4       34.16       23.91      7.23 o 
   1  11   4      243.62      242.57     18.62 o 
   2  11   4        0.34       -0.43      5.27 o 
   3  11   4      157.72      156.92     26.11 o 
   4  11   4       54.46       16.61     16.66 o 
   5  11   4      222.26      214.77     59.94 o 
   6  11   4        0.20        0.35     12.91 o 
   7  11   4       26.20       34.65     19.05 o 
   8  11   4        9.73       16.76     20.72 o 
  -8  12   4      390.33      447.15    157.87 o 
  -7  12   4       37.85       40.08     20.51 o 
  -6  12   4       16.60        9.81     10.37 o 
  -5  12   4        9.27       16.04     11.08 o 
  -4  12   4        5.25        5.30      7.60 o 
  -3  12   4       36.73       39.62     11.04 o 
  -2  12   4       38.15       32.29      9.90 o 
  -1  12   4       40.94       48.08      8.28 o 
   0  12   4       94.87      102.85     11.66 o 
   1  12   4       61.81       78.13     10.50 o 
   2  12   4       96.46      113.59     12.82 o 
   3  12   4       98.99      119.87     19.49 o 
   4  12   4       18.82        3.15     11.70 o 
   5  12   4       24.29       15.11     15.89 o 
   6  12   4       37.47       58.07     21.92 o 
   7  12   4       66.32       49.61     22.27 o 
  -8  13   4        0.16        1.11     12.46 o 
  -7  13   4       36.38       29.40     28.64 o 
  -6  13   4       16.88        5.32     12.16 o 
  -5  13   4      109.60      103.28     17.47 o 
  -4  13   4       14.48       16.68      9.67 o 
  -3  13   4       70.11       79.90     14.66 o 
  -2  13   4       41.05       29.54     10.08 o 
  -1  13   4      120.41      131.44     16.75 o 
   0  13   4       61.59       49.32      9.26 o 
   1  13   4      352.35      329.24     23.42 o 
   2  13   4       35.78       29.26     11.01 o 
   3  13   4      608.55      646.30     78.99 o 
   4  13   4      214.03      180.99     34.31 o 
   5  13   4      300.63      305.75    117.37 o 
   6  13   4       54.39       57.32     21.82 o 
   7  13   4        3.72      -12.11     15.89 o 
  -8  14   4        3.83       13.02     15.17 o 
  -7  14   4       37.53       32.52     15.76 o 
  -6  14   4       13.39       15.31     13.41 o 
  -5  14   4        2.39       -7.09     12.44 o 
  -4  14   4        3.85       -3.47      8.62 o 
  -3  14   4      136.38      111.06     17.03 o 
  -2  14   4      709.34      748.78     49.28 o 
  -1  14   4       68.92       55.07     13.17 o 
   0  14   4       13.07        7.53      8.20 o 
   1  14   4      196.51      235.03     31.65 o 
   2  14   4       58.53       44.63     13.22 o 
   3  14   4      160.31      174.46     24.87 o 
   4  14   4       10.01       17.38     14.40 o 
   5  14   4      113.74       64.45     22.27 o 
   6  14   4       13.92       15.82     16.14 o 
   7  14   4        4.77       -0.41     15.63 o 
  -7  15   4      100.17       61.02     20.00 o 
  -6  15   4        0.58       10.00     12.87 o 
  -5  15   4        0.50        2.17     11.34 o 
  -4  15   4       61.34       33.97     13.64 o 
  -3  15   4       15.22       12.35      9.17 o 
  -2  15   4      198.91      213.96     23.19 o 
  -1  15   4        7.94       11.42      7.67 o 
   0  15   4      137.35      129.69     17.19 o 
   1  15   4       54.97       39.72     11.60 o 
   2  15   4       19.44       18.97     11.36 o 
   3  15   4       10.97        6.90     10.54 o 
   4  15   4      138.21      139.46     29.40 o 
   5  15   4        2.90       17.44     18.06 o 
   6  15   4        8.28       19.12     18.64 o 
  -7  16   4       15.37        7.66     14.06 o 
  -6  16   4        3.43       -5.96     11.04 o 
  -5  16   4        0.93       -0.74     10.79 o 
  -4  16   4       22.91       -6.80     14.44 o 
  -3  16   4       32.67       30.86     11.61 o 
  -2  16   4       33.39       27.97     13.50 o 
  -1  16   4      197.37      228.35     24.41 o 
   0  16   4        1.85        0.53     12.36 o 
   1  16   4       54.19       42.61     20.38 o 
   2  16   4       20.12       32.28     13.49 o 
   3  16   4       15.02        9.32     12.51 o 
   4  16   4       15.21        8.25     15.59 o 
   5  16   4        5.08        5.58     15.51 o 
   6  16   4        1.08       13.02     17.55 o 
  -6  17   4       57.45       42.48     26.18 o 
  -5  17   4        4.57       -8.31     11.00 o 
  -4  17   4       51.15       36.10     22.11 o 
  -3  17   4        6.01       15.04     10.51 o 
  -2  17   4       45.42       63.21     15.18 o 
  -1  17   4      264.98      240.35     49.25 o 
   0  17   4       11.24        7.22     18.30 o 
   1  17   4       64.29       60.31     24.80 o 
   2  17   4       17.49       25.94     19.42 o 
   3  17   4       38.93       60.90     17.67 o 
   4  17   4       92.88       89.43     70.42 o 
   5  17   4       62.55       26.58     27.58 o 
  -5  18   4       16.01        1.50     12.64 o 
  -4  18   4       31.26       26.23     14.56 o 
  -3  18   4        1.03      -10.36     16.44 o 
  -2  18   4        5.97       -0.06     10.80 o 
  -1  18   4       21.86       12.57     18.70 o 
   0  18   4        8.83       -3.24     17.59 o 
   1  18   4        0.23       24.19     19.63 o 
   2  18   4       14.59       16.05     20.60 o 
   3  18   4       48.00       22.29     15.52 o 
   4  18   4       46.34       22.41     19.32 o 
  -4  19   4       70.91      109.26     27.98 o 
  -3  19   4       60.04       59.26     19.42 o 
  -2  19   4       44.06       62.32     26.10 o 
  -1  19   4       24.76       -1.08     21.56 o 
   0  19   4       64.07       63.59     27.30 o 
   1  19   4       20.27       16.45     22.56 o 
   2  19   4       62.27       65.89     27.91 o 
   3  19   4        0.09        7.05     22.48 o 
  -3  20   4        7.00       -0.09     19.77 o 
  -2  20   4        7.27       14.69     21.88 o 
  -1  20   4       64.42       49.81     27.10 o 
   0  20   4       41.60       30.15     24.71 o 
   1  20   4       78.09       78.94     31.05 o 
   2  20   4        1.07      -10.92     20.25 o 
 -10   1   5        4.85        6.17     19.85 o 
  -9   1   5        1.56       19.52     12.73 o 
  -8   1   5       40.86       17.28     10.88 o 
  -7   1   5      550.22      597.54     49.31 o 
  -6   1   5      159.84      152.59     14.82 o 
  -5   1   5        4.10        9.96      4.74 o 
  -4   1   5      280.68      261.58     17.86 o 
  -3   1   5        0.72        2.11      3.58 o 
  -2   1   5      229.81      257.20     40.45 o 
  -1   1   5      208.27      196.60     16.07 o 
   0   1   5      849.84      793.69     42.26 o 
   1   1   5       99.49      114.85     29.76 o 
   2   1   5       54.86       72.77     12.46 o 
   3   1   5     1212.91     1148.57     66.27 o 
   4   1   5       42.55       41.05      8.87 o 
   5   1   5      282.16      278.95     32.01 o 
   6   1   5      398.92      439.04     43.36 o 
   7   1   5      366.64      307.59     35.34 o 
   8   1   5      111.28      116.53     20.65 o 
   9   1   5       29.52       25.45     16.49 o 
 -10   2   5       31.14       19.50     20.27 o 
  -9   2   5       79.00       79.63     17.84 o 
  -8   2   5        2.94       13.44     23.24 o 
  -7   2   5        7.65        4.79      7.14 o 
  -6   2   5      254.86      248.22     19.37 o 
  -5   2   5      656.36      636.14     33.34 o 
  -4   2   5      223.06      224.96     16.10 o 
  -3   2   5      108.07      120.33     10.94 o 
  -2   2   5      978.99      997.29     55.74 o 
  -1   2   5     1506.25     1467.43     89.64 o 
   0   2   5      200.89      206.97     25.32 o 
   1   2   5      344.95      342.86     21.79 o 
   2   2   5        5.99        3.67      5.08 o 
   3   2   5     2381.94     2554.51    136.59 o 
   4   2   5      131.18      128.83     21.98 o 
   5   2   5        2.16       -6.12      6.12 o 
   6   2   5       30.59       28.12      9.84 o 
   7   2   5       83.97       77.67     16.17 o 
   8   2   5       45.70       24.77     11.39 o 
   9   2   5        0.71        2.14     14.44 o 
 -10   3   5       52.15       68.95     19.08 o 
  -9   3   5      466.86      541.77    157.20 o 
  -8   3   5        3.54       21.00     23.80 o 
  -7   3   5      136.65      107.05     75.75 o 
  -6   3   5      156.64      177.50     21.89 o 
  -5   3   5       22.82       20.88      6.02 o 
  -4   3   5      408.05      426.59     23.62 o 
  -3   3   5      140.13      131.09     11.28 o 
  -2   3   5        0.49        5.74      3.28 o 
  -1   3   5      669.76      605.61     29.15 o 
   0   3   5       33.99       22.20      7.40 o 
   1   3   5      279.58      275.52     19.73 o 
   2   3   5      672.82      758.73     45.98 o 
   3   3   5       77.27       72.05     12.40 o 
   4   3   5      245.46      314.99     41.95 o 
   5   3   5      165.11      175.02     20.95 o 
   6   3   5       24.60       14.15      9.42 o 
   7   3   5       47.36       46.00     19.42 o 
   8   3   5       15.02       18.27     13.83 o 
   9   3   5       67.10       43.59     19.94 o 
 -10   4   5       48.19       58.79     23.61 o 
  -9   4   5      465.98      483.06    155.80 o 
  -8   4   5      291.24      260.80     58.27 o 
  -7   4   5       37.87       43.89     14.81 o 
  -6   4   5        2.51        1.39      5.38 o 
  -5   4   5      210.13      217.56     17.01 o 
  -4   4   5       30.35       22.26      6.54 o 
  -3   4   5     1929.08     1858.10     90.53 o 
  -2   4   5      737.88      777.24     34.11 o 
  -1   4   5      876.77      827.93     38.25 o 
   0   4   5     1360.94     1219.55     59.85 o 
   1   4   5      595.00      631.09     34.37 o 
   2   4   5      319.80      303.64     24.12 o 
   3   4   5        1.56        1.45      5.74 o 
   4   4   5        1.04       -2.27      6.08 o 
   5   4   5       27.35       21.10      9.37 o 
   6   4   5        2.15        1.22      7.81 o 
   7   4   5       11.75       10.79     10.00 o 
   8   4   5       21.63       44.65     21.33 o 
   9   4   5        6.27        6.25     14.25 o 
 -10   5   5       25.39       45.13     29.26 o 
  -9   5   5      219.81      297.10    138.50 o 
  -8   5   5       39.59       51.71     19.13 o 
  -7   5   5       26.36       29.62     13.45 o 
  -6   5   5       48.86       50.76     13.57 o 
  -5   5   5        0.82        0.29      4.28 o 
  -4   5   5       45.06       40.05      6.98 o 
  -3   5   5       12.59       14.01      4.28 o 
  -2   5   5      135.59      150.06     10.82 o 
  -1   5   5      109.13      116.03     13.77 o 
   0   5   5      189.09      169.14     12.85 o 
   1   5   5      263.08      287.62     21.32 o 
   2   5   5       73.07       63.05     17.43 o 
   3   5   5     1089.59     1149.17     92.47 o 
   4   5   5       61.29       78.11     14.09 o 
   5   5   5       30.73       42.59     11.41 o 
   6   5   5      180.52      184.43     23.34 o 
   7   5   5      112.40       66.40     41.72 o 
   8   5   5       73.13       40.35     61.88 o 
   9   5   5        0.68        1.30     16.52 o 
 -10   6   5       30.84       18.05     27.58 o 
  -9   6   5      117.16      131.13     46.90 o 
  -8   6   5       49.48       37.75     17.61 o 
  -7   6   5      136.45       98.68     21.89 o 
  -6   6   5       31.94       31.47     11.84 o 
  -5   6   5      732.06      680.05     67.33 o 
  -4   6   5      137.11      148.79     14.10 o 
  -3   6   5      173.23      161.50     11.74 o 
  -2   6   5       58.10       50.98      6.32 o 
  -1   6   5       10.94        7.94      4.23 o 
   0   6   5        0.87        3.63      3.88 o 
   1   6   5      709.01      693.27     37.80 o 
   2   6   5        2.01       -1.70      4.64 o 
   3   6   5       89.02       90.93     13.65 o 
   4   6   5       35.33       43.02     11.19 o 
   5   6   5     1360.78     1524.70    105.14 o 
   6   6   5        7.85        3.71      9.50 o 
   7   6   5      221.81      236.52     90.33 o 
   8   6   5        2.95       13.62     18.76 o 
   9   6   5       15.75      -16.52     37.23 o 
  -9   7   5       49.44       38.73     25.20 o 
  -8   7   5        1.87       -8.69     12.00 o 
  -7   7   5       14.50       14.18     10.72 o 
  -6   7   5        2.04        7.08      9.14 o 
  -5   7   5       70.38       72.50     18.74 o 
  -4   7   5      769.08      786.00     53.67 o 
  -3   7   5       43.01       40.62     12.35 o 
  -2   7   5      318.84      316.33     19.79 o 
  -1   7   5      112.32      125.41     19.96 o 
   0   7   5      562.19      588.50     29.51 o 
   1   7   5      159.08      178.45     14.50 o 
   2   7   5        9.13        9.24      5.56 o 
   3   7   5      644.73      682.72     44.21 o 
   4   7   5       88.92       94.45     15.52 o 
   5   7   5     1294.80     1386.29    157.22 o 
   6   7   5      434.15      401.56     49.81 o 
   7   7   5      145.46      125.85     55.59 o 
   8   7   5      153.17      164.82     58.53 o 
  -9   8   5        3.16       -5.12     15.96 o 
  -8   8   5       34.54       31.09     14.46 o 
  -7   8   5       84.53       71.61     17.02 o 
  -6   8   5      291.84      316.07     52.91 o 
  -5   8   5      394.69      377.75     35.74 o 
  -4   8   5      213.76      178.99     18.84 o 
  -3   8   5        1.83        0.24      4.17 o 
  -2   8   5      168.73      186.09     14.75 o 
  -1   8   5       27.68       20.66      5.59 o 
   0   8   5      421.89      460.58     25.74 o 
   1   8   5       44.58       42.69     12.87 o 
   2   8   5       11.98        6.26      5.97 o 
   3   8   5       68.66       66.20     12.06 o 
   4   8   5      186.33      224.38     28.25 o 
   5   8   5      328.14      361.75    116.41 o 
   6   8   5      321.74      331.64    120.04 o 
   7   8   5       33.84       47.71     22.12 o 
   8   8   5       82.99       44.91     23.51 o 
  -9   9   5        0.18       -0.13     12.95 o 
  -8   9   5       69.32       58.95     19.03 o 
  -7   9   5       44.20       45.74     14.04 o 
  -6   9   5       11.43        7.66     10.05 o 
  -5   9   5       12.82        5.14      8.47 o 
  -4   9   5      104.00      100.09     16.20 o 
  -3   9   5      115.40      115.34     14.92 o 
  -2   9   5      186.53      200.87     15.89 o 
  -1   9   5       26.77       32.25      7.08 o 
   0   9   5      871.19      863.05     41.66 o 
   1   9   5      236.22      188.26     37.53 o 
   2   9   5      122.26      111.95     13.94 o 
   3   9   5      289.76      315.52     31.35 o 
   4   9   5      759.02      751.96     71.67 o 
   5   9   5      215.63      217.57     40.61 o 
   6   9   5      832.75      892.69    222.25 o 
   7   9   5       72.67       66.91     26.18 o 
   8   9   5       44.87       34.29     22.66 o 
  -9  10   5        5.26       -2.40     13.98 o 
  -8  10   5        4.95        4.54     12.47 o 
  -7  10   5      142.06      111.96     21.38 o 
  -6  10   5       20.47       18.43     11.43 o 
  -5  10   5        0.97       -5.02      8.13 o 
  -4  10   5      180.49      165.22     19.40 o 
  -3  10   5       45.94       46.37     10.42 o 
  -2  10   5      472.67      478.80     35.55 o 
  -1  10   5       20.18       19.65      6.03 o 
   0  10   5      114.48      115.76     12.08 o 
   1  10   5      281.24      302.80     21.73 o 
   2  10   5       74.64       83.12     11.01 o 
   3  10   5       19.46       21.19      8.74 o 
   4  10   5       15.72       11.03     14.98 o 
   5  10   5       75.28       62.68     46.48 o 
   6  10   5       79.22       73.47     54.88 o 
   7  10   5       52.65        5.26     34.02 o 
   8  10   5        1.17       12.91     19.51 o 
  -9  11   5      167.14       75.89     41.45 o 
  -8  11   5      363.02      370.99    103.49 o 
  -7  11   5       21.09       19.92     17.49 o 
  -6  11   5       35.84       20.51     15.39 o 
  -5  11   5      331.38      341.00     56.87 o 
  -4  11   5       22.23       19.81      9.30 o 
  -3  11   5      209.24      176.69     20.12 o 
  -2  11   5      314.63      343.85     28.27 o 
  -1  11   5      552.97      571.17     31.44 o 
   0  11   5        0.48        0.68      4.75 o 
   1  11   5      106.51      127.55     13.73 o 
   2  11   5       73.45       76.81     17.57 o 
   3  11   5       40.58       43.39     16.62 o 
   4  11   5      152.39      153.93     36.27 o 
   5  11   5        9.45        3.52     15.68 o 
   6  11   5        7.48       22.54     16.82 o 
   7  11   5        4.35        2.92     16.55 o 
  -8  12   5      228.53      215.00     90.55 o 
  -7  12   5      135.73      107.56     32.68 o 
  -6  12   5        8.87        6.59     11.17 o 
  -5  12   5      130.20      128.74     22.06 o 
  -4  12   5       38.78       31.62     19.44 o 
  -3  12   5       83.58      112.76     16.81 o 
  -2  12   5      388.94      422.32     33.42 o 
  -1  12   5       10.48        5.81      7.00 o 
   0  12   5       13.25        5.03      5.40 o 
   1  12   5      749.13      776.05     40.40 o 
   2  12   5       12.80       10.14      6.88 o 
   3  12   5        6.17       14.78     13.02 o 
   4  12   5       71.73      105.40     24.82 o 
   5  12   5       44.86       40.58     19.04 o 
   6  12   5        1.50       20.17     19.21 o 
   7  12   5        1.23        9.69     17.87 o 
  -8  13   5        3.72       10.77     15.11 o 
  -7  13   5      122.14      126.04     24.74 o 
  -6  13   5       94.95      101.76     20.78 o 
  -5  13   5       64.27       80.99     16.41 o 
  -4  13   5        9.71        3.70      8.80 o 
  -3  13   5      705.63      763.63     50.10 o 
  -2  13   5        0.14       -0.27      7.54 o 
  -1  13   5       76.98       61.77     12.37 o 
   0  13   5        2.89        6.41      5.86 o 
   1  13   5       85.52       86.13     12.07 o 
   2  13   5      124.30      100.83     16.38 o 
   3  13   5      407.28      394.88     86.30 o 
   4  13   5        1.89       10.37     25.06 o 
   5  13   5       68.02       75.85     23.47 o 
   6  13   5       51.01       35.06     34.72 o 
   7  13   5       14.54        4.52     21.42 o 
  -7  14   5      127.35      123.47     79.59 o 
  -6  14   5       44.33       26.33     21.80 o 
  -5  14   5       59.70       65.50     15.52 o 
  -4  14   5        4.96        7.63      9.37 o 
  -3  14   5       87.12       82.26     16.05 o 
  -2  14   5      128.37      110.06     16.79 o 
  -1  14   5       37.05       23.14      9.78 o 
   0  14   5      145.49      135.30     18.21 o 
   1  14   5       56.08       56.22     12.23 o 
   2  14   5        0.80       -3.82      8.66 o 
   3  14   5       64.08       71.66     22.96 o 
   4  14   5       16.64       14.27     15.34 o 
   5  14   5       76.58       73.49     23.07 o 
   6  14   5        0.15       -0.85     16.88 o 
  -7  15   5       44.82       20.92     16.07 o 
  -6  15   5       42.79       67.65     26.95 o 
  -5  15   5        0.89       -1.02     10.57 o 
  -4  15   5        0.01       -6.88      9.94 o 
  -3  15   5      357.56      408.42     35.91 o 
  -2  15   5      622.04      694.81     47.74 o 
  -1  15   5      233.33      293.10     28.06 o 
   0  15   5       19.42       17.29      9.07 o 
   1  15   5      122.09      122.37     18.21 o 
   2  15   5      148.54      173.11     24.51 o 
   3  15   5       37.30       45.96     16.30 o 
   4  15   5      143.46      212.15     73.51 o 
   5  15   5       99.66       76.43     38.08 o 
   6  15   5       56.84       74.76     69.85 o 
  -6  16   5        0.00        8.30     14.74 o 
  -5  16   5        0.88        0.00     11.50 o 
  -4  16   5       64.38       40.04     14.05 o 
  -3  16   5        1.09       -4.16      9.86 o 
  -2  16   5       30.04       23.61     13.54 o 
  -1  16   5      211.62      213.33     31.37 o 
   0  16   5      134.45      110.50     24.51 o 
   1  16   5       41.85       54.82     23.60 o 
   2  16   5      178.10      158.51     29.64 o 
   3  16   5       15.64       17.23     16.20 o 
   4  16   5        2.69        7.20     17.04 o 
   5  16   5        6.67       17.90     21.56 o 
  -6  17   5       25.37       11.50     21.63 o 
  -5  17   5        2.96       11.01     18.10 o 
  -4  17   5      100.53      125.33     32.25 o 
  -3  17   5        1.29        1.00     10.21 o 
  -2  17   5       63.05       32.99     13.81 o 
  -1  17   5       99.22      111.77     18.35 o 
   0  17   5        3.91        3.60     18.50 o 
   1  17   5       11.87       24.25     21.16 o 
   2  17   5        3.54        4.63     18.90 o 
   3  17   5       69.59       28.15     14.75 o 
   4  17   5       21.40       27.54     18.22 o 
  -5  18   5       23.36       33.06     16.24 o 
  -4  18   5       18.27       12.76     13.35 o 
  -3  18   5        0.31       -5.52     10.95 o 
  -2  18   5       35.08       15.57     13.05 o 
  -1  18   5       62.33       26.87     21.28 o 
   0  18   5       80.76       49.29     24.61 o 
   1  18   5       42.15       52.50     26.73 o 
   2  18   5        0.24       19.97     21.58 o 
   3  18   5       32.69       30.77     16.33 o 
   4  18   5        1.45       10.05     21.42 o 
  -4  19   5        0.25        1.32     15.52 o 
  -3  19   5       24.32       13.12     12.60 o 
  -2  19   5       79.06       97.16     30.69 o 
  -1  19   5      230.75      186.17     39.91 o 
   0  19   5       63.84       43.50     24.74 o 
   1  19   5       45.38       31.36     24.08 o 
   2  19   5       11.96       -0.24     20.77 o 
  -2  20   5       14.33       39.47     36.39 o 
  -1  20   5      129.81      130.73     35.02 o 
   0  20   5       57.72       69.98     39.06 o 
   1  20   5       34.75       38.64     34.44 o 
 -10   0   6        0.25        6.16     35.55 o 
  -9   0   6       53.55       40.94     23.77 o 
  -8   0   6      108.51      106.48     20.81 o 
  -7   0   6      114.15      124.54     30.15 o 
  -6   0   6       35.16       32.46     12.41 o 
  -5   0   6     1055.40     1068.96     64.48 o 
  -4   0   6       79.22       69.35     10.68 o 
  -3   0   6        0.24        0.79      4.34 o 
  -2   0   6     4488.05     4388.29    286.77 o 
  -1   0   6      400.65      428.81     74.86 o 
   0   0   6      333.70      337.28     85.21 o 
   1   0   6      317.30      385.70     41.76 o 
   2   0   6      259.98      265.19     46.23 o 
   3   0   6      514.15      442.73     64.77 o 
   4   0   6      214.52      209.92     41.60 o 
   5   0   6       59.95       26.11     25.62 o 
   6   0   6     1407.89     1298.87    130.87 o 
   7   0   6     1090.31      934.34    101.85 o 
   8   0   6        8.42       -2.41     13.83 o 
   9   0   6        8.04       19.04     39.75 o 
 -10   1   6       14.99        1.28     22.03 o 
  -9   1   6       40.56       11.17     14.76 o 
  -8   1   6      619.61      704.42     88.72 o 
  -7   1   6      288.15      318.82     24.58 o 
  -6   1   6      124.40      116.52     13.11 o 
  -5   1   6      117.86      112.48     11.99 o 
  -4   1   6      220.58      227.78     16.91 o 
  -3   1   6       12.47        8.02      4.36 o 
  -2   1   6       19.95       17.98      6.02 o 
  -1   1   6       61.69       61.83     23.44 o 
   0   1   6     3197.38     3051.39    168.83 o 
   1   1   6       74.27       92.04     10.12 o 
   2   1   6      289.01      345.40     29.65 o 
   3   1   6      311.61      290.11     23.01 o 
   4   1   6       38.03       31.54      9.11 o 
   5   1   6       26.84       17.45      8.74 o 
   6   1   6       36.04       20.81      9.36 o 
   7   1   6      127.12       93.52     16.26 o 
   8   1   6        5.71       -3.08      8.97 o 
   9   1   6        9.18        5.95     27.86 o 
 -10   2   6       13.69       21.72     23.07 o 
  -9   2   6       81.48       99.11     18.91 o 
  -8   2   6      191.44      175.92     22.56 o 
  -7   2   6      246.67      266.65     21.93 o 
  -6   2   6       33.63       24.82      9.98 o 
  -5   2   6      447.60      433.44     25.56 o 
  -4   2   6       42.74       41.73      7.09 o 
  -3   2   6        9.11        7.88      4.16 o 
  -2   2   6     3071.96     2914.16    136.89 o 
  -1   2   6      844.66      813.63     50.14 o 
   0   2   6      144.85      140.04     21.47 o 
   1   2   6      119.84      162.96     18.07 o 
   2   2   6      437.76      477.89     33.62 o 
   3   2   6       98.66      120.14     16.17 o 
   4   2   6      114.64      113.12     16.68 o 
   5   2   6        7.68        7.37      6.75 o 
   6   2   6      208.97      209.71     21.92 o 
   7   2   6       91.86       83.40     15.90 o 
   8   2   6      111.30       70.63     16.12 o 
 -10   3   6        0.19      -10.95     18.55 o 
  -9   3   6       90.20       81.52     54.74 o 
  -8   3   6       40.12       27.76     13.51 o 
  -7   3   6      140.75      135.38     25.59 o 
  -6   3   6      117.50      110.22     12.60 o 
  -5   3   6        6.35        8.55      5.27 o 
  -4   3   6     1124.85     1101.54     50.85 o 
  -3   3   6       85.16      100.73     10.00 o 
  -2   3   6     5244.51     4887.68    200.72 o 
  -1   3   6     1415.06     1483.28     93.40 o 
   0   3   6     1588.77     1411.10     96.31 o 
   1   3   6        1.00        4.45      5.28 o 
   2   3   6      209.54      205.60     20.64 o 
   3   3   6      279.81      256.12     24.70 o 
   4   3   6       12.65        4.72      7.10 o 
   5   3   6        7.83       -1.64      8.00 o 
   6   3   6        6.11        8.72      8.40 o 
   7   3   6       17.86        4.18      9.29 o 
   8   3   6        0.04        2.15     13.33 o 
 -10   4   6        4.80        3.29     17.09 o 
  -9   4   6      543.05      680.27    191.83 o 
  -8   4   6        0.00        3.15     10.95 o 
  -7   4   6      272.68      264.70     63.91 o 
  -6   4   6      193.40      167.48     19.22 o 
  -5   4   6      254.75      269.01     41.02 o 
  -4   4   6      154.10      144.19     17.51 o 
  -3   4   6       10.42       13.88      5.08 o 
  -2   4   6     4298.04     4155.88    171.77 o 
  -1   4   6       91.03      103.13     18.67 o 
   0   4   6     1223.92     1144.64     57.44 o 
   1   4   6       66.60       75.92     14.36 o 
   2   4   6       15.69       14.70      7.24 o 
   3   4   6      683.92      689.76     45.01 o 
   4   4   6      209.59      213.15     34.73 o 
   5   4   6      137.83      144.20     33.21 o 
   6   4   6       56.96       78.06     16.53 o 
   7   4   6        2.05        0.66     10.04 o 
   8   4   6       18.38       24.41     15.88 o 
 -10   5   6        2.56        0.84     32.75 o 
  -9   5   6        2.51       18.34     17.55 o 
  -8   5   6      260.87      338.84     63.02 o 
  -7   5   6      489.49      461.66     83.05 o 
  -6   5   6      247.35      244.51     27.44 o 
  -5   5   6       35.64       38.63      8.63 o 
  -4   5   6      454.45      467.84     25.93 o 
  -3   5   6        2.16        8.78      4.70 o 
  -2   5   6     1982.07     1956.65     76.76 o 
  -1   5   6        0.12        9.89      4.64 o 
   0   5   6      357.94      346.83     22.59 o 
   1   5   6       68.85       45.78      9.30 o 
   2   5   6        6.62        4.58      6.39 o 
   3   5   6      131.20      110.81     16.02 o 
   4   5   6      281.72      291.71     28.47 o 
   5   5   6      431.01      449.25     43.59 o 
   6   5   6       14.36       -5.78      9.29 o 
   7   5   6        1.89        4.57     14.02 o 
   8   5   6        0.02       -0.04     17.09 o 
  -9   6   6        0.40        4.35     15.05 o 
  -8   6   6       60.58       49.48     19.31 o 
  -7   6   6       17.03       10.56     11.69 o 
  -6   6   6       18.43        4.15      9.09 o 
  -5   6   6       26.89       50.05     12.85 o 
  -4   6   6        0.13       -3.31      5.41 o 
  -3   6   6      117.25      106.11      9.84 o 
  -2   6   6      220.40      225.83     14.92 o 
  -1   6   6      169.86      170.06     13.42 o 
   0   6   6      792.32      832.89     40.46 o 
   1   6   6      619.55      569.60     33.63 o 
   2   6   6      441.06      421.06     31.60 o 
   3   6   6       16.01        9.31      7.92 o 
   4   6   6      271.21      289.81     28.54 o 
   5   6   6      170.80      211.92     25.36 o 
   6   6   6      266.10      314.09     44.32 o 
   7   6   6      168.80      164.67     44.25 o 
   8   6   6        1.88        2.16     18.48 o 
  -9   7   6       16.56       16.44     18.53 o 
  -8   7   6       16.08       29.43     16.39 o 
  -7   7   6       64.75       55.20     19.38 o 
  -6   7   6      125.49      119.22     19.23 o 
  -5   7   6      120.87      117.44     18.45 o 
  -4   7   6      338.55      383.21     34.43 o 
  -3   7   6       13.85       10.37      5.24 o 
  -2   7   6        0.71        0.27      4.52 o 
  -1   7   6       34.56       32.13      6.87 o 
   0   7   6      126.26      125.49     11.94 o 
   1   7   6      597.58      532.99     32.92 o 
   2   7   6        7.60       19.71      6.98 o 
   3   7   6       28.66       16.05     11.92 o 
   4   7   6      881.75      958.51     77.47 o 
   5   7   6      177.46      176.54     23.26 o 
   6   7   6       89.49      105.59     50.26 o 
   7   7   6       10.01       -1.18     16.73 o 
   8   7   6       11.33       24.44     20.85 o 
  -9   8   6      133.68      230.98    170.81 o 
  -8   8   6        0.00        7.08     14.45 o 
  -7   8   6      200.16      214.85     35.74 o 
  -6   8   6        2.43       -0.15     11.38 o 
  -5   8   6        0.57        6.46      9.51 o 
  -4   8   6       64.07       63.96     14.20 o 
  -3   8   6      183.70      197.22     15.99 o 
  -2   8   6       49.95       56.58      8.66 o 
  -1   8   6       24.82       29.19      7.94 o 
   0   8   6      556.29      528.17     28.88 o 
   1   8   6        2.60        1.38      5.19 o 
   2   8   6      271.47      265.98     22.87 o 
   3   8   6      162.59      152.34     19.07 o 
   4   8   6      774.20      809.03    108.77 o 
   5   8   6      419.16      465.35     53.54 o 
   6   8   6        1.21      -13.08     13.08 o 
   7   8   6        3.84       -1.72     17.45 o 
   8   8   6      106.72      107.82     74.20 o 
  -9   9   6        5.68        9.74     17.56 o 
  -8   9   6        2.78       11.39     15.39 o 
  -7   9   6      159.53      183.53     32.69 o 
  -6   9   6       51.28       42.48     17.45 o 
  -5   9   6      663.80      727.58     70.11 o 
  -4   9   6      449.40      462.97     46.15 o 
  -3   9   6       42.04       36.56      9.86 o 
  -2   9   6        0.00       -2.42      4.41 o 
  -1   9   6       19.94       12.46      6.11 o 
   0   9   6      200.34      185.75     16.50 o 
   1   9   6       28.40       52.42     13.52 o 
   2   9   6        4.79        3.85      6.49 o 
   3   9   6       42.60       36.77     10.82 o 
   4   9   6      108.55      112.72     24.12 o 
   5   9   6       39.64       42.44     18.57 o 
   6   9   6       31.81        4.01     28.56 o 
   7   9   6        7.06       -1.68     15.30 o 
  -9  10   6       29.33       59.63     43.11 o 
  -8  10   6       35.17        2.52     26.32 o 
  -7  10   6      159.67      139.47     29.88 o 
  -6  10   6      317.68      308.43     47.76 o 
  -5  10   6      114.43      104.28     23.69 o 
  -4  10   6      157.59      143.78     18.55 o 
  -3  10   6      160.36      180.62     25.18 o 
  -2  10   6      244.65      270.38     28.58 o 
  -1  10   6       32.27       29.52      7.67 o 
   0  10   6        2.06       -1.11      4.86 o 
   1  10   6        0.64        2.97      5.65 o 
   2  10   6       26.55       30.63     12.61 o 
   3  10   6       94.76       97.86     16.60 o 
   4  10   6       42.02       36.67     16.15 o 
   5  10   6      298.43      289.34     69.19 o 
   6  10   6      451.13      469.69    213.79 o 
   7  10   6        6.58      -10.64     16.26 o 
  -8  11   6       67.16       71.12     43.96 o 
  -7  11   6      126.67      186.93     62.86 o 
  -6  11   6        4.21        3.17     11.16 o 
  -5  11   6      185.21      197.96     45.65 o 
  -4  11   6      156.43      191.84     21.99 o 
  -3  11   6      121.78      141.91     29.65 o 
  -2  11   6      896.79      882.63     51.53 o 
  -1  11   6       85.87       78.89     17.24 o 
   0  11   6      101.65      101.82     12.15 o 
   1  11   6      783.83      827.09     45.23 o 
   2  11   6       14.94        4.52      6.88 o 
   3  11   6        8.37        6.25      7.30 o 
   4  11   6       94.76       72.81     21.76 o 
   5  11   6        4.11        3.51     14.58 o 
   6  11   6        8.89        4.18     16.74 o 
   7  11   6       16.50        7.41     19.10 o 
  -8  12   6        8.46       34.07     21.07 o 
  -7  12   6       63.68       73.45     23.74 o 
  -6  12   6       12.46       36.04     21.14 o 
  -5  12   6        3.22       12.03     13.43 o 
  -4  12   6        3.38        6.51     10.50 o 
  -3  12   6      304.27      289.90     30.11 o 
  -2  12   6      592.37      649.27     54.87 o 
  -1  12   6       12.31       11.07      7.90 o 
   0  12   6        5.82        3.98      6.19 o 
   1  12   6      117.03      124.62     15.62 o 
   2  12   6        2.72        6.94      6.31 o 
   3  12   6       46.20       38.44     21.14 o 
   4  12   6        6.76        1.54     16.66 o 
   5  12   6       61.06       61.49     35.70 o 
   6  12   6        1.28       -9.76     15.01 o 
  -7  13   6        5.67        8.84     14.66 o 
  -6  13   6       20.54       44.91     21.64 o 
  -5  13   6       38.37       41.25     17.79 o 
  -4  13   6       65.82       88.49     19.07 o 
  -3  13   6       32.03       17.57     10.46 o 
  -2  13   6      421.62      450.38     35.90 o 
  -1  13   6       22.41       26.19     19.96 o 
   0  13   6       91.94       94.68     17.05 o 
   1  13   6       56.69       60.69     10.31 o 
   2  13   6       42.49       47.04     13.43 o 
   3  13   6       18.05       -9.82      9.82 o 
   4  13   6        3.34       -2.62     14.99 o 
   5  13   6       25.78       34.35     20.23 o 
   6  13   6       12.70       24.31     20.43 o 
  -7  14   6      194.98      115.94     54.05 o 
  -6  14   6       38.77       62.21     30.24 o 
  -5  14   6        0.04       12.13     12.96 o 
  -4  14   6        3.66        6.47     11.05 o 
  -3  14   6       32.87       40.24     14.80 o 
  -2  14   6      115.03      130.12     19.29 o 
  -1  14   6       16.21       18.73     10.57 o 
   0  14   6      105.30      105.45     16.49 o 
   1  14   6        1.02        1.92      6.60 o 
   2  14   6        7.34        2.63     10.03 o 
   3  14   6      417.95      455.37     66.69 o 
   4  14   6       16.34        7.11     14.75 o 
   5  14   6      121.60       93.67     27.33 o 
   6  14   6       16.25       14.24     21.70 o 
  -6  15   6        3.08        1.59     14.42 o 
  -5  15   6        8.21       14.62     14.64 o 
  -4  15   6        6.25        6.03     11.61 o 
  -3  15   6        0.00        2.78     10.31 o 
  -2  15   6      161.42      196.71     23.53 o 
  -1  15   6        5.84        0.83      9.24 o 
   0  15   6        4.71        6.32      8.55 o 
   1  15   6        3.29       -1.28      9.23 o 
   2  15   6        4.12        3.69     12.24 o 
   3  15   6       43.71       74.22     20.67 o 
   4  15   6        8.48       16.99     16.63 o 
   5  15   6       42.91       49.73     24.22 o 
  -6  16   6       53.58       46.25     36.26 o 
  -5  16   6        5.38        0.23     12.73 o 
  -4  16   6        0.78        3.80     13.03 o 
  -3  16   6        9.84       11.12     11.92 o 
  -2  16   6       73.46       80.02     18.50 o 
  -1  16   6        1.38       -2.51      9.78 o 
   0  16   6       10.37        6.37     15.25 o 
   1  16   6        4.30       -4.36     16.01 o 
   2  16   6       34.58       42.38     16.48 o 
   3  16   6       85.36       93.95     25.22 o 
   4  16   6        7.32       10.67     16.25 o 
  -5  17   6       31.31       12.47     16.46 o 
  -4  17   6       48.53       27.93     15.22 o 
  -3  17   6       41.13       45.50     16.69 o 
  -2  17   6       11.98       -1.18     15.03 o 
  -1  17   6      151.65      156.30     29.14 o 
   0  17   6        1.01        9.11     17.98 o 
   1  17   6       76.17       85.23     29.48 o 
   2  17   6        6.66       -1.35     21.91 o 
   3  17   6      235.58      286.39     41.91 o 
   4  17   6        1.17       -2.40     14.75 o 
  -4  18   6       67.25       71.93     27.45 o 
  -3  18   6      108.40      139.55     40.94 o 
  -2  18   6       88.57      124.90     24.20 o 
  -1  18   6       66.84       78.70     31.14 o 
   0  18   6       59.58       70.16     27.74 o 
   1  18   6        1.92       15.27     22.40 o 
   2  18   6        1.63       -0.80     22.12 o 
   3  18   6        0.47        5.88     29.11 o 
  -3  19   6        0.07        4.48     43.11 o 
  -2  19   6       19.00       12.88     27.13 o 
  -1  19   6       85.62       39.48     34.44 o 
   0  19   6        0.21      -12.88     27.44 o 
   1  19   6        2.55       -0.79     20.30 o 
 -10   1   7       28.60       22.40     41.99 o 
  -9   1   7       63.48       45.92     43.40 o 
  -8   1   7      127.22      116.83     22.53 o 
  -7   1   7       46.51       51.39     11.64 o 
  -6   1   7        0.03        0.88      5.96 o 
  -5   1   7      189.37      162.96     17.09 o 
  -4   1   7        0.53       -2.00      4.44 o 
  -3   1   7       18.83       16.61      6.45 o 
  -2   1   7      384.44      411.61     27.85 o 
  -1   1   7       47.89       50.75      9.80 o 
   0   1   7        2.26        0.87      5.61 o 
   1   1   7       56.83       72.38     11.73 o 
   2   1   7      310.41      331.30     24.75 o 
   3   1   7       62.16       61.53     11.45 o 
   4   1   7       25.01        8.07      7.67 o 
   5   1   7      208.49      202.71     21.60 o 
   6   1   7      131.86      118.20     17.71 o 
   7   1   7       95.65       76.47     15.98 o 
   8   1   7        0.00       -3.04     10.17 o 
 -10   2   7      134.67       85.69     54.88 o 
  -9   2   7      375.44      366.43     59.53 o 
  -8   2   7        0.12        5.46     11.76 o 
  -7   2   7      126.99      134.98     21.18 o 
  -6   2   7       12.69        8.97      6.59 o 
  -5   2   7      111.02      101.67     15.97 o 
  -4   2   7      104.19       93.14     12.71 o 
  -3   2   7      126.00      124.86     14.63 o 
  -2   2   7     3128.18     2953.71    139.84 o 
  -1   2   7      886.07      940.30     50.90 o 
   0   2   7      158.46      134.72     16.96 o 
   1   2   7       17.82       21.07     13.82 o 
   2   2   7       10.99       12.31      6.96 o 
   3   2   7      376.59      378.92     33.35 o 
   4   2   7       54.09       54.33     11.58 o 
   5   2   7       27.21        8.11      8.70 o 
   6   2   7       25.29       22.71     15.68 o 
   7   2   7      159.02      126.56     19.41 o 
   8   2   7       10.92        2.32     10.71 o 
  -9   3   7       73.17       86.11     22.67 o 
  -8   3   7       16.99        8.44     16.66 o 
  -7   3   7      235.52      242.49     35.33 o 
  -6   3   7       20.32       18.79      8.13 o 
  -5   3   7      221.83      221.72     20.42 o 
  -4   3   7      406.80      443.19     29.59 o 
  -3   3   7      179.84      182.35     17.45 o 
  -2   3   7     1480.90     1383.63     71.24 o 
  -1   3   7      179.68      202.08     41.16 o 
   0   3   7       26.58       20.47      7.28 o 
   1   3   7      138.06      147.11     36.29 o 
   2   3   7       57.08       92.79     14.61 o 
   3   3   7      216.26      233.60     30.83 o 
   4   3   7        4.05       -4.60      6.64 o 
   5   3   7       15.71        6.47      8.46 o 
   6   3   7       10.12        5.81      9.39 o 
   7   3   7       23.37       29.05     12.52 o 
   8   3   7        1.72       -7.45     14.09 o 
  -9   4   7       12.72       19.44     21.56 o 
  -8   4   7       49.03       57.54     20.23 o 
  -7   4   7       26.66       15.41     13.42 o 
  -6   4   7      252.28      280.48     37.57 o 
  -5   4   7      795.70      785.99     59.80 o 
  -4   4   7        3.26        1.61      4.62 o 
  -3   4   7       27.92       38.26     10.56 o 
  -2   4   7     1996.53     1905.25    117.44 o 
  -1   4   7       91.35       85.41     22.76 o 
   0   4   7       40.27       25.10      7.39 o 
   1   4   7        5.88        7.27      6.16 o 
   2   4   7      109.70      114.03     17.04 o 
   3   4   7       18.69       10.84      8.74 o 
   4   4   7       28.73       32.16     11.33 o 
   5   4   7       88.30       51.29     22.30 o 
   6   4   7       65.96       58.96     14.28 o 
   7   4   7        0.18       -4.14      9.35 o 
   8   4   7       15.98       28.46     18.26 o 
  -9   5   7        3.66       -1.64     13.73 o 
  -8   5   7        0.52        7.05     13.69 o 
  -7   5   7      411.25      467.14     54.44 o 
  -6   5   7       14.75       15.47     28.14 o 
  -5   5   7      110.24      115.35     17.23 o 
  -4   5   7       46.83       54.04      9.80 o 
  -3   5   7      166.77      156.20     23.14 o 
  -2   5   7        0.18        1.82      5.45 o 
  -1   5   7      873.89      845.30     45.21 o 
   0   5   7      250.45      239.58     23.22 o 
   1   5   7       74.65       79.99     11.84 o 
   2   5   7        4.55       -0.97      7.29 o 
   3   5   7      418.10      451.60     68.67 o 
   4   5   7       63.60       69.81     31.72 o 
   5   5   7      507.99      561.54     44.83 o 
   6   5   7        4.16       -4.55      9.67 o 
   7   5   7       34.25       14.16     18.10 o 
   8   5   7        2.18        9.32     15.40 o 
  -9   6   7        4.66        8.45     21.98 o 
  -8   6   7       59.57       59.54     63.14 o 
  -7   6   7        7.65        7.56     12.26 o 
  -6   6   7      117.19       88.92     22.48 o 
  -5   6   7        4.25        6.69     11.29 o 
  -4   6   7       75.73      110.85     17.35 o 
  -3   6   7      339.64      310.20     23.83 o 
  -2   6   7       58.67       68.35     10.51 o 
  -1   6   7      301.00      298.31     22.62 o 
   0   6   7        5.06       15.28      6.73 o 
   1   6   7        1.79        5.87      5.61 o 
   2   6   7        9.73        3.72      6.57 o 
   3   6   7       10.33        3.61      7.49 o 
   4   6   7       75.32       78.79     24.92 o 
   5   6   7      439.76      397.10     37.42 o 
   6   6   7       40.69       34.20     14.59 o 
   7   6   7        9.46       16.21     28.42 o 
   8   6   7       18.84       -6.14     21.34 o 
  -9   7   7        0.22       10.92     34.99 o 
  -8   7   7      161.75      164.62     48.17 o 
  -7   7   7       90.19      102.08     37.94 o 
  -6   7   7      114.71      110.07     24.82 o 
  -5   7   7      455.56      549.87     69.36 o 
  -4   7   7       41.35       54.80     15.90 o 
  -3   7   7      450.90      450.76     29.41 o 
  -2   7   7      214.88      247.62     43.67 o 
  -1   7   7      319.29      330.05     24.79 o 
   0   7   7       11.12        4.31      5.50 o 
   1   7   7       13.07       10.56      7.51 o 
   2   7   7      115.91      103.22     14.72 o 
   3   7   7      415.09      456.54     36.27 o 
   4   7   7     1025.70      980.45    159.10 o 
   5   7   7        2.31        7.80     10.59 o 
   6   7   7        1.81        0.49     15.92 o 
   7   7   7       43.69       50.89     23.76 o 
  -9   8   7        0.41        4.20     29.39 o 
  -8   8   7        5.93        0.76     15.12 o 
  -7   8   7       78.43       99.21     56.00 o 
  -6   8   7       57.04       78.34     21.43 o 
  -5   8   7      419.73      398.06     47.90 o 
  -4   8   7       29.55       17.76     12.59 o 
  -3   8   7       21.98       13.89      7.09 o 
  -2   8   7        4.61        4.53      5.74 o 
  -1   8   7      206.83      171.99     32.95 o 
   0   8   7      455.19      412.24     28.93 o 
   1   8   7      472.35      456.01     30.71 o 
   2   8   7       28.39       23.78      9.02 o 
   3   8   7      125.18      152.66     19.52 o 
   4   8   7      516.59      585.51     59.32 o 
   5   8   7      270.26      269.22     29.79 o 
   6   8   7       51.54       23.17     20.33 o 
   7   8   7        0.01       -8.54     16.77 o 
  -8   9   7       69.76       98.14     47.60 o 
  -7   9   7       13.09       28.80     17.25 o 
  -6   9   7       71.24       41.59     27.02 o 
  -5   9   7        1.08       -2.58     11.90 o 
  -4   9   7       55.70       49.14     13.61 o 
  -3   9   7      119.18      109.72     18.23 o 
  -2   9   7       53.43       48.87     11.64 o 
  -1   9   7      160.78      141.97     15.86 o 
   0   9   7      460.33      416.01     28.55 o 
   1   9   7       31.37       27.32      8.15 o 
   2   9   7      404.57      364.78     29.15 o 
   3   9   7       13.83       11.29      8.97 o 
   4   9   7      248.02      248.47     27.38 o 
   5   9   7       71.42       72.15     49.42 o 
   6   9   7        6.42      -14.07     14.07 o 
   7   9   7       67.64       72.82     27.88 o 
  -8  10   7       10.38        4.86     14.82 o 
  -7  10   7      227.28      241.61     64.00 o 
  -6  10   7      192.22      212.31     36.00 o 
  -5  10   7       11.63        8.14     13.05 o 
  -4  10   7      173.84      153.60     22.82 o 
  -3  10   7      154.77      158.52     22.31 o 
  -2  10   7       13.63       24.26      8.64 o 
  -1  10   7        0.13       -5.12      5.12 o 
   0  10   7       86.02       95.92     13.26 o 
   1  10   7        9.68        1.93      6.42 o 
   2  10   7      400.56      400.38     31.29 o 
   3  10   7       97.63       79.35     14.94 o 
   4  10   7      269.93      257.47     56.86 o 
   5  10   7      403.73      455.57    149.33 o 
   6  10   7        1.44        9.29     17.14 o 
   7  10   7       13.66        9.74     20.36 o 
  -8  11   7       20.55       15.58     17.50 o 
  -7  11   7       30.76       31.74     19.90 o 
  -6  11   7        1.46        1.05     12.45 o 
  -5  11   7       51.21       29.34     16.06 o 
  -4  11   7        0.05        2.20      9.74 o 
  -3  11   7        8.85        8.07     13.08 o 
  -2  11   7       80.48       90.41     16.85 o 
  -1  11   7        9.37        1.10      6.69 o 
   0  11   7        0.00       -4.59      5.83 o 
   1  11   7      373.66      346.05     28.03 o 
   2  11   7      469.79      459.48     33.58 o 
   3  11   7      175.16      156.48     20.78 o 
   4  11   7       39.47       37.19     18.73 o 
   5  11   7      555.16      469.60     55.98 o 
   6  11   7       81.42       56.66     31.08 o 
  -7  12   7       27.22       43.87     22.40 o 
  -6  12   7        0.23       13.02     14.20 o 
  -5  12   7        5.46       -6.21     13.71 o 
  -4  12   7      316.53      314.61     35.72 o 
  -3  12   7      257.68      281.19     32.78 o 
  -2  12   7      217.85      196.80     28.23 o 
  -1  12   7        9.82        4.94      8.58 o 
   0  12   7      493.43      522.18     38.69 o 
   1  12   7       91.49       80.49     13.72 o 
   2  12   7      339.65      327.67     27.69 o 
   3  12   7        0.24       -6.05     12.46 o 
   4  12   7       51.94       43.88     25.20 o 
   5  12   7       22.94       24.50     19.55 o 
   6  12   7       21.81       27.62     22.24 o 
  -7  13   7        9.09       10.79     16.62 o 
  -6  13   7        0.10        1.12     13.94 o 
  -5  13   7        3.94       10.41     14.56 o 
  -4  13   7       11.04        8.40     11.84 o 
  -3  13   7      961.70     1121.96     76.92 o 
  -2  13   7       15.21       12.08     11.52 o 
  -1  13   7        1.41       -8.00      8.00 o 
   0  13   7        0.04        0.24      7.00 o 
   1  13   7       10.43        7.94      8.80 o 
   2  13   7       62.68       57.40     16.83 o 
   3  13   7        1.06        2.48     13.12 o 
   4  13   7       24.05       54.88     20.77 o 
   5  13   7        0.46       -5.15     17.24 o 
  -6  14   7        0.26        0.19     15.25 o 
  -5  14   7       36.75       47.52     24.73 o 
  -4  14   7       90.99       68.50     26.09 o 
  -3  14   7       45.28       36.13     14.30 o 
  -2  14   7        7.65        7.26     10.27 o 
  -1  14   7      139.40      130.56     21.52 o 
   0  14   7      194.97      164.21     25.90 o 
   1  14   7      100.57       91.68     14.34 o 
   2  14   7        4.76        4.83     12.26 o 
   3  14   7      129.65      146.15     45.92 o 
   4  14   7       10.30       14.00     18.48 o 
   5  14   7       14.78       18.90     18.25 o 
  -6  15   7       49.58       57.26     35.14 o 
  -5  15   7        4.38       -0.41     14.30 o 
  -4  15   7       16.80       14.49     14.77 o 
  -3  15   7       56.64       99.24     30.65 o 
  -2  15   7       62.96       79.74     19.29 o 
  -1  15   7      204.42      212.91     37.44 o 
   0  15   7        5.86        4.76      9.67 o 
   1  15   7        3.29        0.42     20.98 o 
   2  15   7        6.06       -4.05     11.08 o 
   3  15   7       13.34       -4.85     14.37 o 
   4  15   7       62.47       49.62     37.66 o 
  -5  16   7        8.73       23.80     16.65 o 
  -4  16   7        0.47        1.82     13.00 o 
  -3  16   7        0.63        1.78     14.82 o 
  -2  16   7       70.10      108.75     22.09 o 
  -1  16   7       48.98       36.70     15.47 o 
   0  16   7      241.26      171.87     45.51 o 
   1  16   7       30.45        8.20     23.04 o 
   2  16   7       17.76        7.33     15.58 o 
   3  16   7       63.46       70.66     40.32 o 
   4  16   7        5.44        0.00     38.07 o 
  -4  17   7       43.72       57.44     20.77 o 
  -3  17   7        0.17        8.93     13.60 o 
  -2  17   7      172.17      212.38     55.07 o 
  -1  17   7       23.91       21.07     14.73 o 
   0  17   7        0.81        8.18     25.35 o 
   1  17   7        4.24        3.08     32.47 o 
   2  17   7       49.70        4.20     33.88 o 
   3  17   7        3.60      -10.28     14.27 o 
  -3  18   7        3.54        0.24     13.22 o 
  -2  18   7      189.13      321.10    107.04 o 
  -1  18   7        2.01      -20.68     20.68 o 
   0  18   7        0.01        6.16     32.47 o 
   1  18   7        0.85        7.56     32.19 o 
  -9   0   8       39.76       -7.00     37.52 o 
  -8   0   8      144.25      177.99     30.31 o 
  -7   0   8      542.32      569.49     61.94 o 
  -6   0   8        7.47       -0.54      9.17 o 
  -5   0   8       18.47       13.33     10.49 o 
  -4   0   8      146.08      137.27     30.95 o 
  -3   0   8       85.87      105.40     29.68 o 
  -2   0   8      772.38      783.76    131.16 o 
  -1   0   8      191.99      180.11     26.54 o 
   0   0   8     1115.81      812.19    102.51 o 
   1   0   8      478.26      572.69     67.84 o 
   2   0   8      129.52      161.03     35.57 o 
   3   0   8       82.56       87.64     26.60 o 
   4   0   8      120.46      184.54     40.04 o 
   5   0   8      193.25      167.40     46.91 o 
   6   0   8        0.03        7.41     13.75 o 
   7   0   8      206.97      197.42     84.86 o 
  -9   1   8      170.65      151.22     64.69 o 
  -8   1   8        0.34       -5.10     11.24 o 
  -7   1   8       30.56       22.58      9.91 o 
  -6   1   8       14.59       12.98      7.35 o 
  -5   1   8       12.65       16.19      7.88 o 
  -4   1   8       25.01       20.98      7.86 o 
  -3   1   8       37.88       38.82      9.49 o 
  -2   1   8       42.41       41.59     10.06 o 
  -1   1   8       69.29       44.77     10.26 o 
   0   1   8      243.06      224.20     29.60 o 
   1   1   8        9.31       13.73      9.98 o 
   2   1   8      211.03      181.78     25.98 o 
   3   1   8        9.06       10.05     10.04 o 
   4   1   8        4.14       13.56     11.46 o 
   5   1   8       94.51       84.17     24.06 o 
   6   1   8       13.48        6.82     10.27 o 
   7   1   8       10.76       -5.60     10.48 o 
  -9   2   8       33.41       57.15     20.44 o 
  -8   2   8        1.11       -7.56     12.60 o 
  -7   2   8        0.09        0.57     10.22 o 
  -6   2   8      127.58      110.57     15.60 o 
  -5   2   8        3.40       11.37      7.10 o 
  -4   2   8      165.17      146.28     17.10 o 
  -3   2   8      374.62      332.40     26.50 o 
  -2   2   8        1.51        3.31      5.94 o 
  -1   2   8      150.04      155.71     25.91 o 
   0   2   8        5.69        3.23      7.22 o 
   1   2   8       24.86       44.45     22.12 o 
   2   2   8        0.17       -5.28      8.31 o 
   3   2   8       52.30       49.43     15.12 o 
   4   2   8        0.36        6.87     11.34 o 
   5   2   8      301.57      317.66     35.92 o 
   6   2   8      140.75      116.38     18.70 o 
   7   2   8        0.01        1.65     10.51 o 
  -9   3   8      176.20      222.39     75.19 o 
  -8   3   8        0.15        6.52     12.67 o 
  -7   3   8        6.62        9.80     16.24 o 
  -6   3   8       64.65       59.49     13.63 o 
  -5   3   8      104.73       89.61     13.90 o 
  -4   3   8        1.67        1.72      6.43 o 
  -3   3   8      150.77      200.04     24.44 o 
  -2   3   8      331.07      413.57     31.07 o 
  -1   3   8      505.31      512.58     37.51 o 
   0   3   8      552.94      582.37     45.33 o 
   1   3   8        2.25        4.82      8.27 o 
   2   3   8      676.48      754.90     77.40 o 
   3   3   8       38.49       59.91     15.91 o 
   4   3   8        0.00        4.92      9.63 o 
   5   3   8        0.36        4.15     11.16 o 
   6   3   8        1.00       11.01     11.21 o 
   7   3   8       24.15        6.76     11.61 o 
  -9   4   8        0.95       -2.99     15.52 o 
  -8   4   8       36.13       26.16     19.04 o 
  -7   4   8      178.52      194.85     33.35 o 
  -6   4   8       63.36       49.28     16.95 o 
  -5   4   8       50.28       47.60     12.74 o 
  -4   4   8        3.46       -2.02      5.78 o 
  -3   4   8       53.47       66.88     19.40 o 
  -2   4   8      138.05      135.90     16.03 o 
  -1   4   8       96.03       91.12     15.36 o 
   0   4   8      257.24      289.03     28.29 o 
   1   4   8      108.18      121.19     18.25 o 
   2   4   8        5.28        2.23      8.51 o 
   3   4   8        1.89       -4.11      8.53 o 
   4   4   8       99.67      106.94     21.25 o 
   5   4   8      109.29      101.04     18.47 o 
   6   4   8       20.53       31.82     14.50 o 
   7   4   8        2.73        3.87     13.05 o 
  -9   5   8        3.00        4.90     16.38 o 
  -8   5   8       17.31       20.44     28.14 o 
  -7   5   8       81.27       92.86     25.48 o 
  -6   5   8        7.54       10.21     11.51 o 
  -5   5   8        8.60        9.51      7.64 o 
  -4   5   8       14.40       16.69     13.70 o 
  -3   5   8      842.20      877.93     50.48 o 
  -2   5   8      168.86      148.81     16.66 o 
  -1   5   8        5.22        0.71      6.81 o 
   0   5   8       13.08        6.00      8.02 o 
   1   5   8        5.30       -0.14      6.95 o 
   2   5   8      147.68      145.54     30.25 o 
   3   5   8      398.70      392.80     55.99 o 
   4   5   8      797.21      805.80     55.76 o 
   5   5   8      223.68      173.31     27.61 o 
   6   5   8        7.94        6.09     11.94 o 
   7   5   8       68.82       86.62     27.71 o 
  -9   6   8        2.81        1.01     20.86 o 
  -8   6   8       73.70       50.66     21.13 o 
  -7   6   8        0.15        1.31     13.01 o 
  -6   6   8       79.08       64.66     19.02 o 
  -5   6   8       13.36       10.78     12.01 o 
  -4   6   8        4.17        1.39      6.65 o 
  -3   6   8       29.88       37.23     10.69 o 
  -2   6   8       28.31       28.30     10.32 o 
  -1   6   8      409.28      457.39     36.48 o 
   0   6   8      126.57       94.83     15.98 o 
   1   6   8      925.76      895.93     74.28 o 
   2   6   8      580.33      583.12     48.37 o 
   3   6   8      134.54      105.42     24.79 o 
   4   6   8       46.82       53.67     15.08 o 
   5   6   8        6.37       -3.23     10.40 o 
   6   6   8       21.61       12.90     12.72 o 
   7   6   8       12.70       11.79     19.32 o 
  -8   7   8        2.14        8.80     16.03 o 
  -7   7   8       42.81       40.49     19.82 o 
  -6   7   8      292.53      357.43     47.77 o 
  -5   7   8        9.95        9.47     11.62 o 
  -4   7   8       46.95       45.95     16.57 o 
  -3   7   8        0.20       -1.98      6.01 o 
  -2   7   8       14.92       14.67      8.66 o 
  -1   7   8      670.47      728.74     58.01 o 
   0   7   8      365.72      342.95     32.31 o 
   1   7   8       40.80       33.86     11.11 o 
   2   7   8      372.48      376.80     32.55 o 
   3   7   8      362.96      316.10     30.91 o 
   4   7   8        7.03       -2.26      9.90 o 
   5   7   8       52.83       34.96     14.85 o 
   6   7   8        7.20       -3.00     16.02 o 
   7   7   8        3.99      -12.67     16.06 o 
  -8   8   8       90.81      104.83     40.60 o 
  -7   8   8        1.25        2.59     12.82 o 
  -6   8   8        0.01       15.17     12.21 o 
  -5   8   8       36.64       32.64     28.42 o 
  -4   8   8       46.49       36.18     25.20 o 
  -3   8   8       12.25        8.02      7.10 o 
  -2   8   8      129.72      177.22     25.73 o 
  -1   8   8       17.36       19.36      9.24 o 
   0   8   8       18.16       20.01     10.66 o 
   1   8   8      211.17      226.68     25.03 o 
   2   8   8       92.44       79.61     13.63 o 
   3   8   8      421.36      389.37     35.13 o 
   4   8   8       22.97       26.32     12.36 o 
   5   8   8        4.31        3.74     10.80 o 
   6   8   8        0.03       -4.00     15.98 o 
  -8   9   8        0.01       -0.48     15.71 o 
  -7   9   8       68.84       77.45     24.16 o 
  -6   9   8       90.11       82.72     24.28 o 
  -5   9   8        8.48       10.53     13.02 o 
  -4   9   8       42.39       15.05     16.80 o 
  -3   9   8      368.39      359.93     44.73 o 
  -2   9   8       61.12       57.74     16.29 o 
  -1   9   8       30.48       31.91     12.27 o 
   0   9   8       21.19       17.85      9.25 o 
   1   9   8        1.02        1.42      6.57 o 
   2   9   8        4.52       10.35      8.66 o 
   3   9   8      142.81      113.89     22.42 o 
   4   9   8       48.31       61.82     15.05 o 
   5   9   8      128.82      105.60     27.29 o 
   6   9   8        9.09       19.17     19.77 o 
  -8  10   8       52.37       64.74     33.32 o 
  -7  10   8        1.81        5.32     13.94 o 
  -6  10   8        8.26       -0.94     13.47 o 
  -5  10   8       71.27       64.47     21.24 o 
  -4  10   8        0.29       -4.83      9.59 o 
  -3  10   8      362.65      488.19    102.12 o 
  -2  10   8      306.48      361.68     45.21 o 
  -1  10   8      106.06      118.17     23.04 o 
   0  10   8       92.08       84.15     15.72 o 
   1  10   8      164.52      169.82     51.00 o 
   2  10   8      362.32      364.37     30.15 o 
   3  10   8       46.96       61.28     14.67 o 
   4  10   8       21.00       22.42     16.83 o 
   5  10   8      594.19      589.37     74.69 o 
   6  10   8        5.11       22.97     20.09 o 
  -7  11   8       11.09        5.77     15.42 o 
  -6  11   8        0.08       -2.35     14.06 o 
  -5  11   8      134.66      133.60     68.75 o 
  -4  11   8        0.75        0.50     11.25 o 
  -3  11   8      128.71      159.42     29.71 o 
  -2  11   8      125.93      100.58     36.40 o 
  -1  11   8      357.64      401.57     53.80 o 
   0  11   8       67.38       74.82     18.43 o 
   1  11   8       21.88       15.96      7.87 o 
   2  11   8      234.84      227.01     25.75 o 
   3  11   8        6.87       14.10     10.28 o 
   4  11   8       49.13       55.67     44.66 o 
   5  11   8       83.93       92.97     26.46 o 
  -7  12   8        8.25       20.47     18.61 o 
  -6  12   8        1.24       -7.29     16.38 o 
  -5  12   8       10.07       23.08     19.32 o 
  -4  12   8        4.03       -7.48     11.20 o 
  -3  12   8      223.94      261.97     55.46 o 
  -2  12   8        1.39       -3.73     10.78 o 
  -1  12   8        6.26        9.05     10.43 o 
   0  12   8        0.44       -2.19      8.67 o 
   1  12   8       47.15       32.10     10.43 o 
   2  12   8       60.17       71.39     13.81 o 
   3  12   8       93.58       99.49     24.50 o 
   4  12   8       31.39       33.73     28.14 o 
   5  12   8        3.33        5.84     16.96 o 
  -6  13   8        1.68       10.62     16.78 o 
  -5  13   8       33.36       29.98     16.75 o 
  -4  13   8       64.24       48.58     20.18 o 
  -3  13   8       44.61       28.92     17.78 o 
  -2  13   8      100.94       85.91     18.42 o 
  -1  13   8        0.00       -5.31      9.50 o 
   0  13   8      251.09      290.00     61.16 o 
   1  13   8       96.65       95.89     15.36 o 
   2  13   8      114.94       84.41     15.28 o 
   3  13   8       10.09        3.92     23.38 o 
   4  13   8        1.88        4.20     16.37 o 
   5  13   8        4.51      -26.60     33.87 o 
  -6  14   8        0.63       -4.31     14.87 o 
  -5  14   8       21.40       11.90     17.34 o 
  -4  14   8       77.98       81.06     24.63 o 
  -3  14   8      375.79      399.93    100.02 o 
  -2  14   8        3.65        5.65     10.61 o 
  -1  14   8      100.39      103.92     20.26 o 
   0  14   8       37.64       35.73     14.51 o 
   1  14   8       51.55       41.18     11.75 o 
   2  14   8        0.10      -12.54     12.54 o 
   3  14   8        4.35      -12.13     12.13 o 
   4  14   8       97.42      103.54     29.54 o 
  -5  15   8        0.00        0.53     14.96 o 
  -4  15   8        0.98        4.14     14.38 o 
  -3  15   8       13.52       12.88     13.40 o 
  -2  15   8       33.26       23.63     24.58 o 
  -1  15   8        5.55        3.69     11.66 o 
   0  15   8       27.15       29.92     13.83 o 
   1  15   8       12.70       20.62     26.21 o 
   2  15   8       55.60       39.83     17.69 o 
   3  15   8       22.46       24.47     17.94 o 
  -4  16   8      143.37      179.83     91.29 o 
  -3  16   8       49.72       72.05     24.59 o 
  -2  16   8        6.12       12.03     24.35 o 
  -1  16   8        8.83        9.21     13.35 o 
   0  16   8        0.38        4.48     22.53 o 
   1  16   8       16.56       -2.87     24.33 o 
   2  16   8        0.21        8.79     25.83 o 
  -3  17   8        9.01       19.73     16.24 o 
  -2  17   8      148.19      186.87     43.52 o 
  -1  17   8        1.17       -2.37     12.23 o 
   0  17   8        3.80        9.52     25.02 o 
   1  17   8        0.45       14.09     27.17 o 
  -9   1   9       84.54      150.64     67.20 o 
  -8   1   9       27.43       15.88     14.97 o 
  -7   1   9        0.58        1.16      8.93 o 
  -6   1   9      146.32      151.55     20.61 o 
  -5   1   9      266.75      266.54     37.32 o 
  -4   1   9        0.69        1.38      6.30 o 
  -3   1   9      144.41      122.35     16.32 o 
  -2   1   9        7.61       10.24      8.39 o 
  -1   1   9      169.55      160.14     18.83 o 
   0   1   9       64.04       71.84     15.38 o 
   1   1   9        0.31       -1.67     11.62 o 
   2   1   9      247.61      262.49     33.58 o 
   3   1   9        2.57       -2.60      9.30 o 
   4   1   9        4.43       15.65     12.74 o 
   5   1   9      315.15      377.59     51.12 o 
   6   1   9      769.64      788.17    130.93 o 
   7   1   9       21.19       24.53     16.92 o 
  -9   2   9       42.90       65.79     54.59 o 
  -8   2   9        8.24       18.22     14.18 o 
  -7   2   9       25.14       37.74     15.79 o 
  -6   2   9        0.15       -4.19      6.72 o 
  -5   2   9      282.13      282.22     25.88 o 
  -4   2   9      117.30      117.47     15.95 o 
  -3   2   9       59.59       60.49     11.76 o 
  -2   2   9       29.04       29.54     10.51 o 
  -1   2   9       12.43       34.20     10.41 o 
   0   2   9      342.31      334.73     33.10 o 
   1   2   9      260.25      297.40     37.82 o 
   2   2   9      995.05     1242.29     91.67 o 
   3   2   9        7.57        7.56     10.49 o 
   4   2   9      667.65      713.71     63.58 o 
   5   2   9      112.32      194.28     61.04 o 
   6   2   9       83.86       60.35     19.53 o 
   7   2   9       16.25       37.37     18.33 o 
  -9   3   9       44.70       40.88     50.96 o 
  -8   3   9       21.22       11.75     15.28 o 
  -7   3   9        1.09        2.90     11.85 o 
  -6   3   9       12.43        6.51      7.88 o 
  -5   3   9       23.75       18.41      9.41 o 
  -4   3   9       86.51       83.61     17.75 o 
  -3   3   9        7.77       -1.30      6.77 o 
  -2   3   9       16.89       15.21      7.96 o 
  -1   3   9      863.24      872.60    100.96 o 
   0   3   9       31.11       18.95     10.36 o 
   1   3   9        3.89        8.62      9.73 o 
   2   3   9      461.32      481.34     49.84 o 
   3   3   9      195.44      254.62     64.28 o 
   4   3   9       37.29       38.88     15.86 o 
   5   3   9       40.07       26.50     14.45 o 
   6   3   9       88.71       75.87     21.28 o 
  -8   4   9        8.72       23.80     19.23 o 
  -7   4   9        5.42       13.88     17.92 o 
  -6   4   9      120.19       98.24     23.47 o 
  -5   4   9        0.95       -0.50      6.85 o 
  -4   4   9        5.44        9.14      8.06 o 
  -3   4   9      744.92      766.87     60.36 o 
  -2   4   9      500.83      500.26     52.76 o 
  -1   4   9      476.48      570.08     85.03 o 
   0   4   9       73.13       83.02     22.14 o 
   1   4   9      308.64      332.19    102.50 o 
   2   4   9       27.14        4.34     10.56 o 
   3   4   9      146.60      178.65     45.37 o 
   4   4   9        6.61        8.48     12.00 o 
   5   4   9       23.11        6.84     11.97 o 
   6   4   9        0.14       -0.88     11.77 o 
  -8   5   9       28.68       11.41     16.29 o 
  -7   5   9        0.37       -9.13     12.36 o 
  -6   5   9       31.30       31.73     20.44 o 
  -5   5   9       29.33       52.93     17.90 o 
  -4   5   9       45.59       52.45     12.48 o 
  -3   5   9      868.25      939.95     58.67 o 
  -2   5   9      720.11      665.39     49.10 o 
  -1   5   9      627.00      758.27     97.91 o 
   0   5   9       11.43       11.46      8.64 o 
   1   5   9      104.38       97.48     27.58 o 
   2   5   9        3.40        4.48     10.20 o 
   3   5   9      688.81      821.44    108.22 o 
   4   5   9       79.87       56.33     16.91 o 
   5   5   9        2.91        5.01     12.43 o 
   6   5   9       23.89        1.32     13.76 o 
  -8   6   9       36.03       38.66     19.28 o 
  -7   6   9       39.67       80.14     24.04 o 
  -6   6   9        5.94       16.67     14.47 o 
  -5   6   9      156.64      164.15     29.81 o 
  -4   6   9       17.63       24.37      9.91 o 
  -3   6   9      941.44      959.35    100.21 o 
  -2   6   9        0.86        0.46      7.56 o 
  -1   6   9      154.53      169.24     22.46 o 
   0   6   9       36.82       30.59     11.76 o 
   1   6   9       24.76       20.66     10.00 o 
   2   6   9       99.08      124.91     22.36 o 
   3   6   9        7.24        6.53     11.58 o 
   4   6   9      625.40      636.09     92.08 o 
   5   6   9        0.10       -4.53     12.03 o 
   6   6   9       70.74       97.40     24.86 o 
  -8   7   9       74.36       62.79     39.76 o 
  -7   7   9       71.41       87.65     25.62 o 
  -6   7   9       64.54       75.50     22.25 o 
  -5   7   9        0.86        8.53     12.20 o 
  -4   7   9        3.84       -9.28     10.22 o 
  -3   7   9      350.56      379.99     35.44 o 
  -2   7   9      196.76      225.10     39.30 o 
  -1   7   9       51.69       43.51     12.06 o 
   0   7   9      241.69      255.70     43.83 o 
   1   7   9      112.65      122.66     19.45 o 
   2   7   9       65.56       78.26     18.16 o 
   3   7   9       10.81        7.52     10.64 o 
   4   7   9      122.55      177.15     28.39 o 
   5   7   9        5.39       18.88     15.43 o 
   6   7   9       12.87        7.84     22.40 o 
  -8   8   9       11.08       -3.50     14.63 o 
  -7   8   9        5.74        6.15     15.89 o 
  -6   8   9       99.53      136.58     32.62 o 
  -5   8   9       15.43       26.02     15.29 o 
  -4   8   9        9.43       36.82     24.92 o 
  -3   8   9        2.25        1.86      7.81 o 
  -2   8   9       89.30      107.95     25.70 o 
  -1   8   9      494.67      511.37     72.97 o 
   0   8   9        4.30       12.44      8.78 o 
   1   8   9        0.02        3.34      8.69 o 
   2   8   9        9.13        5.06      9.45 o 
   3   8   9        0.01       -9.56      9.56 o 
   4   8   9       69.23       65.03     22.26 o 
   5   8   9        5.27       24.00     15.82 o 
   6   8   9        0.10       -1.96     21.28 o 
  -7   9   9       34.64       39.52     21.19 o 
  -6   9   9        6.79       -9.17     10.96 o 
  -5   9   9       15.94       10.67     14.23 o 
  -4   9   9        7.46        8.36     11.75 o 
  -3   9   9        0.13        2.32      9.88 o 
  -2   9   9        4.03        0.57      8.14 o 
  -1   9   9      117.65      140.37     20.65 o 
   0   9   9      466.09      486.01     42.02 o 
   1   9   9      479.49      468.23     40.95 o 
   2   9   9      162.04      157.05     24.28 o 
   3   9   9        0.01        0.11     10.90 o 
   4   9   9        2.19        4.70     12.06 o 
   5   9   9       12.02       31.08     24.64 o 
  -7  10   9        6.51       -4.79     14.68 o 
  -6  10   9       46.69       57.04     21.96 o 
  -5  10   9        0.63       10.52     14.18 o 
  -4  10   9        3.65       21.29     14.19 o 
  -3  10   9     1163.11     1386.52    204.44 o 
  -2  10   9       47.42       29.62     29.12 o 
  -1  10   9       28.18       19.91     10.35 o 
   0  10   9      220.11      251.19     27.96 o 
   1  10   9        1.66       -0.80     11.73 o 
   2  10   9       91.60       87.88     20.16 o 
   3  10   9      128.71      122.34     22.71 o 
   4  10   9      449.21      474.08     72.57 o 
   5  10   9       15.29       29.12     25.76 o 
  -7  11   9        0.80       -7.28     44.23 o 
  -6  11   9        0.06        4.40     15.89 o 
  -5  11   9       69.70       88.10     25.44 o 
  -4  11   9       11.49        4.83     13.84 o 
  -3  11   9       86.78      123.84     49.42 o 
  -2  11   9       18.37       18.21     14.70 o 
  -1  11   9      399.11      408.26     37.70 o 
   0  11   9       13.53        6.39      9.14 o 
   1  11   9       13.01        5.14      8.98 o 
   2  11   9      109.48       89.55     17.62 o 
   3  11   9       34.45       42.35     15.24 o 
   4  11   9        3.62       -2.52     17.36 o 
  -6  12   9        1.74       -8.75     13.93 o 
  -5  12   9       34.07       59.12     38.78 o 
  -4  12   9       48.91       26.57     32.48 o 
  -3  12   9       52.53       45.64     18.34 o 
  -2  12   9       27.29       14.20     13.17 o 
  -1  12   9        1.25       -2.23      9.98 o 
   0  12   9      173.23      197.46     56.76 o 
   1  12   9       40.29       34.83     12.21 o 
   2  12   9       18.95        9.32     10.15 o 
   3  12   9        7.44       -2.80     15.12 o 
   4  12   9       86.90      104.72     34.72 o 
  -6  13   9       18.61       70.27     57.95 o 
  -5  13   9       15.98       20.32     16.96 o 
  -4  13   9      404.77      571.30    115.15 o 
  -3  13   9        2.37       16.83     15.68 o 
  -2  13   9        6.18        3.21     12.22 o 
  -1  13   9       10.40        0.06     12.01 o 
   0  13   9        0.15      -11.49     17.36 o 
   1  13   9        5.53       -5.86      8.98 o 
   2  13   9       36.50       33.90     12.63 o 
   3  13   9        2.42        5.88     15.40 o 
  -5  14   9       29.10       16.43     29.96 o 
  -4  14   9       16.99        8.43     15.27 o 
  -3  14   9       47.31       39.99     26.74 o 
  -2  14   9        3.09        7.34     12.57 o 
  -1  14   9       20.00       25.93     14.98 o 
   0  14   9        1.81        2.06     19.32 o 
   1  14   9       20.27       14.42     14.35 o 
   2  14   9        9.77      -11.11     13.44 o 
   3  14   9        3.03        7.84     19.32 o 
  -4  15   9       12.61        2.11     15.37 o 
  -3  15   9       52.77       56.89     22.08 o 
  -2  15   9       18.97       20.84     20.16 o 
  -1  15   9        3.76       -4.17     13.44 o 
   0  15   9        4.73        7.80     21.14 o 
   1  15   9       37.84        8.68     39.76 o 
   2  15   9        3.11        6.35     15.38 o 
  -3  16   9       10.80      130.46     65.51 o 
  -2  16   9        0.00        0.55     13.07 o 
  -1  16   9        7.32        9.67     14.60 o 
   0  16   9        1.39       23.51     14.49 o 
   1  16   9        1.38       13.72     42.55 o 
  -7   0  10        1.80       -0.60     12.49 o 
  -6   0  10       77.68      100.60     43.40 o 
  -5   0  10        3.34       -4.17     15.26 o 
  -4   0  10        0.78       -8.16      9.09 o 
  -3   0  10        1.60        6.58     11.47 o 
  -2   0  10        8.08       -0.22     11.83 o 
  -1   0  10       36.25       43.40     16.39 o 
   0   0  10       90.89      102.76     29.96 o 
   1   0  10      783.70      941.46    106.29 o 
   2   0  10      166.11      291.53     54.33 o 
   3   0  10      201.78      182.33     41.73 o 
   4   0  10       58.17       46.76     24.08 o 
   5   0  10        4.59       49.83     26.88 o 
   6   0  10      193.50      251.76     53.77 o 
  -8   1  10        0.58       -4.64     13.22 o 
  -7   1  10       17.54        5.07      9.63 o 
  -6   1  10       24.88       21.57     10.72 o 
  -5   1  10        4.05        9.28      8.83 o 
  -4   1  10       63.50       53.53     12.24 o 
  -3   1  10        0.56       -0.01      7.11 o 
  -2   1  10        2.97        0.67      8.09 o 
  -1   1  10       11.70       21.97     11.64 o 
   0   1  10        6.74       15.08     10.55 o 
   1   1  10      228.70      232.08     33.17 o 
   2   1  10       17.91       39.61     15.54 o 
   3   1  10      298.25      280.56     37.41 o 
   4   1  10        4.06        7.01     12.12 o 
   5   1  10       34.34       14.71     15.32 o 
   6   1  10       37.48       30.29     17.83 o 
  -8   2  10        1.67        0.01     15.05 o 
  -7   2  10        5.38        7.82     21.42 o 
  -6   2  10      234.81      275.52     29.32 o 
  -5   2  10      192.46      180.68     21.13 o 
  -4   2  10        8.44        2.21      7.63 o 
  -3   2  10        7.38       13.61      8.80 o 
  -2   2  10        4.47        0.97      7.53 o 
  -1   2  10       28.68       40.30     12.03 o 
   0   2  10        5.20        2.44      8.83 o 
   1   2  10       39.70       35.41     14.45 o 
   2   2  10       17.39        9.26     12.31 o 
   3   2  10        0.89       -3.30     12.60 o 
   4   2  10      119.53      103.59     23.46 o 
   5   2  10       44.03       31.60     16.35 o 
   6   2  10       56.52       31.90     21.56 o 
  -8   3  10       43.38       37.43     20.25 o 
  -7   3  10        0.22       -3.14     12.69 o 
  -6   3  10       16.22       13.46     13.23 o 
  -5   3  10       43.30       37.21     13.06 o 
  -4   3  10       42.21       41.61     12.08 o 
  -3   3  10      286.42      316.12     31.87 o 
  -2   3  10      123.53      119.27     17.30 o 
  -1   3  10      169.95      168.02     23.11 o 
   0   3  10        7.71       -5.11      8.64 o 
   1   3  10        0.13        8.99     10.84 o 
   2   3  10       20.88       40.96     16.03 o 
   3   3  10        1.40       -2.70     10.95 o 
   4   3  10      263.25      279.43     38.63 o 
   5   3  10        0.61        8.26     14.25 o 
   6   3  10       23.05        6.00     16.66 o 
  -8   4  10       41.38       41.67     23.52 o 
  -7   4  10       58.04       50.30     37.80 o 
  -6   4  10        2.56       -1.48     16.38 o 
  -5   4  10       14.65       16.43     10.00 o 
  -4   4  10      298.25      285.14     31.55 o 
  -3   4  10      242.62      248.04     25.06 o 
  -2   4  10       32.61       55.33     18.67 o 
  -1   4  10      336.67      440.80     54.31 o 
   0   4  10      535.34      482.14     42.64 o 
   1   4  10        0.18       -2.10      9.65 o 
   2   4  10       34.16       36.37     14.39 o 
   3   4  10        6.80       27.40     14.63 o 
   4   4  10       16.21       38.09     16.62 o 
   5   4  10       21.19       -0.71     14.50 o 
  -8   5  10        4.71        7.31     17.09 o 
  -7   5  10        0.84       -4.13     12.70 o 
  -6   5  10       75.20       77.84     22.09 o 
  -5   5  10        2.36       -4.31     13.02 o 
  -4   5  10       25.21       22.62     11.14 o 
  -3   5  10     1349.34     1691.77    192.76 o 
  -2   5  10     1021.84     1042.43     67.59 o 
  -1   5  10       10.63        6.91      9.24 o 
   0   5  10       27.94       21.42     11.36 o 
   1   5  10       13.27        9.15     10.01 o 
   2   5  10      135.93      127.19     24.07 o 
   3   5  10        6.11       24.92     15.53 o 
   4   5  10       14.40        4.24     13.59 o 
   5   5  10       11.42       -4.31     13.82 o 
  -7   6  10       88.78       98.54     46.76 o 
  -6   6  10        7.61        6.04     14.10 o 
  -5   6  10        6.19       10.16     26.60 o 
  -4   6  10        9.43       16.49      9.72 o 
  -3   6  10       48.67       41.20     12.59 o 
  -2   6  10        2.43        0.75      7.93 o 
  -1   6  10        3.12        1.65      8.60 o 
   0   6  10      157.12      154.91     22.74 o 
   1   6  10       27.26       18.45     14.52 o 
   2   6  10      359.88      409.02     45.46 o 
   3   6  10      215.08      243.30     34.31 o 
   4   6  10        3.70        0.84     11.77 o 
   5   6  10       36.18       57.36     25.90 o 
  -7   7  10        8.81       13.44     17.03 o 
  -6   7  10        2.86        0.87     20.02 o 
  -5   7  10        5.73       -0.12     12.45 o 
  -4   7  10        4.56       -0.16     11.10 o 
  -3   7  10      106.94      119.45     19.66 o 
  -2   7  10       96.20      132.39     20.73 o 
  -1   7  10      459.47      543.33     83.36 o 
   0   7  10       37.78       40.71     13.09 o 
   1   7  10        0.01       -7.65      8.28 o 
   2   7  10       34.01       42.95     15.41 o 
   3   7  10       16.08        8.80     12.85 o 
   4   7  10       32.34       60.19     19.15 o 
   5   7  10       11.29       -6.87     13.99 o 
  -7   8  10      109.29       94.27     43.26 o 
  -6   8  10       69.59      105.92     28.05 o 
  -5   8  10        1.64       -6.63     12.57 o 
  -4   8  10        1.78        2.40     12.85 o 
  -3   8  10        7.83       -1.19     17.92 o 
  -2   8  10      132.91      126.29     34.19 o 
  -1   8  10      123.93      119.73     19.84 o 
   0   8  10        0.17        5.26     11.63 o 
   1   8  10        0.66       17.21     10.79 o 
   2   8  10        0.49        2.75     10.58 o 
   3   8  10      242.46      274.27     36.39 o 
   4   8  10       48.02       46.14     47.60 o 
   5   8  10       12.76        6.80     14.63 o 
  -7   9  10        6.13       21.00     48.99 o 
  -6   9  10        0.37        1.44     14.20 o 
  -5   9  10        0.02        8.62     17.92 o 
  -4   9  10        1.02       -0.44     12.12 o 
  -3   9  10        0.29        2.22     11.74 o 
  -2   9  10      112.10      142.54     21.74 o 
  -1   9  10       91.56       82.80     17.05 o 
   0   9  10      165.33      159.11     49.58 o 
   1   9  10      154.55      166.78     23.83 o 
   2   9  10       10.72       11.78     16.52 o 
   3   9  10      102.27      111.39     23.25 o 
   4   9  10      206.82      217.87     33.07 o 
  -6  10  10        1.46       -9.50     12.39 o 
  -5  10  10       12.94        7.93     20.44 o 
  -4  10  10      290.38      279.82     59.38 o 
  -3  10  10      340.93      360.59     48.87 o 
  -2  10  10        0.50       -2.71     11.84 o 
  -1  10  10       54.50       40.46     15.21 o 
   0  10  10       11.94        0.84      9.44 o 
   1  10  10      110.60      109.79     38.27 o 
   2  10  10       47.95       52.54     18.06 o 
   3  10  10       39.90       66.60     19.81 o 
   4  10  10        0.68       -1.96     18.48 o 
  -6  11  10       26.33       36.86     21.81 o 
  -5  11  10       97.98       96.35     27.08 o 
  -4  11  10       76.76       42.57     19.27 o 
  -3  11  10       90.90      159.68     32.08 o 
  -2  11  10       17.04       38.95     18.42 o 
  -1  11  10       38.56       26.33     22.26 o 
   0  11  10       10.46       13.04     10.24 o 
   1  11  10      121.41      112.67     24.97 o 
   2  11  10        0.24       12.74     12.08 o 
   3  11  10       64.91       67.90     32.20 o 
  -5  12  10       66.83       82.48     27.39 o 
  -4  12  10       13.69        7.40     15.33 o 
  -3  12  10       24.58       23.93     17.50 o 
  -2  12  10       33.46       18.78     16.25 o 
  -1  12  10       25.16       38.17     18.50 o 
   0  12  10       10.97        3.52     10.72 o 
   1  12  10        1.35       -0.72      9.83 o 
   2  12  10        0.02        3.36     11.28 o 
   3  12  10       21.85       23.80     21.28 o 
  -4  13  10        6.28        5.50     15.14 o 
  -3  13  10        8.83       10.42     15.85 o 
  -2  13  10       48.24       33.81     22.12 o 
  -1  13  10       17.35       30.22     17.52 o 
   0  13  10       75.53       60.97     21.63 o 
   1  13  10        5.28       -0.09     10.54 o 
   2  13  10       24.29       55.09     16.62 o 
  -3  14  10       25.20       11.17     16.63 o 
  -2  14  10       54.72       58.75     23.11 o 
  -1  14  10       25.37       27.04     21.56 o 
   0  14  10       19.28        0.14     34.58 o 
   1  14  10       19.50       27.72     19.23 o 
  -1  15  10        6.03        1.96     45.91 o 
  -7   1  11       29.52       42.17     18.98 o 
  -6   1  11        7.67        4.39      9.33 o 
  -5   1  11       15.30        5.15      9.13 o 
  -4   1  11        2.29        5.18      8.81 o 
  -3   1  11       87.84      106.61     22.09 o 
  -2   1  11        7.30       15.77     10.47 o 
  -1   1  11      215.62      236.04     51.95 o 
   0   1  11        4.22       12.94     11.95 o 
   1   1  11        3.07       -1.41     10.90 o 
   2   1  11        0.29       -9.33     10.83 o 
   3   1  11        3.32       13.67     13.90 o 
   4   1  11       26.44       41.82     18.90 o 
   5   1  11        0.83        7.70     14.74 o 
  -7   2  11       23.51        7.16     15.92 o 
  -6   2  11        3.17        0.91      9.30 o 
  -5   2  11       28.28       14.43     10.59 o 
  -4   2  11       30.29       27.64     10.90 o 
  -3   2  11       57.07       36.87     12.80 o 
  -2   2  11        0.07        3.17      9.35 o 
  -1   2  11       66.02       75.40     17.67 o 
   0   2  11        0.34        3.81      9.95 o 
   1   2  11       15.92       11.47     13.43 o 
   2   2  11        2.28       11.80     13.30 o 
   3   2  11       84.86       72.61     21.60 o 
   4   2  11       79.79       42.37     33.46 o 
   5   2  11        0.40        1.26     14.25 o 
  -7   3  11        2.28        6.16     15.46 o 
  -6   3  11       42.63       24.36     16.09 o 
  -5   3  11       67.06       49.60     13.92 o 
  -4   3  11       49.92       45.11     13.46 o 
  -3   3  11       37.91       19.11     10.72 o 
  -2   3  11        4.79       -0.18      8.52 o 
  -1   3  11        0.10       10.98     10.58 o 
   0   3  11       17.43       12.67     11.39 o 
   1   3  11      208.55      272.67     37.27 o 
   2   3  11        1.31        0.00     12.27 o 
   3   3  11      276.60      347.91     82.63 o 
   4   3  11        9.43       12.95     14.63 o 
  -7   4  11        1.95       12.40     13.76 o 
  -6   4  11       74.08      110.03     27.27 o 
  -5   4  11        4.14        6.13      9.49 o 
  -4   4  11       57.01       58.24     15.80 o 
  -3   4  11       61.88       50.75     15.03 o 
  -2   4  11      323.34      363.39     36.59 o 
  -1   4  11        0.01        1.06     10.08 o 
   0   4  11       13.52       38.34     13.84 o 
   1   4  11       43.90       60.91     18.30 o 
   2   4  11       18.24       21.28     14.55 o 
   3   4  11       50.07       74.99     22.40 o 
   4   4  11      143.63      129.77     41.44 o 
  -7   5  11       38.63       46.51     21.86 o 
  -6   5  11        1.20      -10.01     12.98 o 
  -5   5  11       45.70       47.12     26.18 o 
  -4   5  11      253.97      317.25     74.16 o 
  -3   5  11      316.35      363.12     36.79 o 
  -2   5  11        4.36       17.60     12.46 o 
  -1   5  11        0.00       -5.62      9.33 o 
   0   5  11       11.47       11.42     11.94 o 
   1   5  11       45.11       48.82     16.75 o 
   2   5  11       36.42       23.16     14.59 o 
   3   5  11        7.88       -6.20     14.84 o 
   4   5  11      131.61      161.27     30.48 o 
  -7   6  11        1.60      -11.48     47.87 o 
  -6   6  11        8.14       11.17     15.10 o 
  -5   6  11       70.12       83.62     24.45 o 
  -4   6  11       20.99        1.68     17.08 o 
  -3   6  11       12.23       10.65     10.71 o 
  -2   6  11        8.70        4.38      9.60 o 
  -1   6  11      117.13       95.53     19.24 o 
   0   6  11       37.25       40.18     14.60 o 
   1   6  11       20.42        4.19     11.06 o 
   2   6  11        2.34       -1.55     11.50 o 
   3   6  11       58.17       84.24     26.88 o 
   4   6  11       24.33       25.37     16.66 o 
  -6   7  11        6.07       31.85     23.10 o 
  -5   7  11       19.41        2.69     14.27 o 
  -4   7  11       49.42       31.45     26.04 o 
  -3   7  11      166.36      144.75     22.82 o 
  -2   7  11        0.59        4.59      9.55 o 
  -1   7  11      114.12      109.56     20.02 o 
   0   7  11        6.27        4.79     10.24 o 
   1   7  11        8.92       -1.01     10.37 o 
   2   7  11       55.10       37.01     22.68 o 
   3   7  11       89.99       80.88     48.44 o 
   4   7  11        2.55       12.79     15.32 o 
  -6   8  11       14.54       17.16     18.04 o 
  -5   8  11        0.89       -6.17     14.49 o 
  -4   8  11       49.23       63.68     22.87 o 
  -3   8  11       49.17       55.10     21.40 o 
  -2   8  11       47.94       39.05     22.34 o 
  -1   8  11       60.23       60.53     16.35 o 
   0   8  11       29.23       41.58     25.70 o 
   1   8  11      141.28      123.38     30.14 o 
   2   8  11        1.58        5.56     12.43 o 
   3   8  11       38.34       50.52     18.76 o 
  -5   9  11       33.11       67.69     25.48 o 
  -4   9  11       92.00       88.85     25.84 o 
  -3   9  11      151.67      130.20     29.94 o 
  -2   9  11       38.93       12.45     16.44 o 
  -1   9  11        1.10        1.59     10.51 o 
   0   9  11        2.86        0.73     10.54 o 
   1   9  11      171.23      167.98     31.34 o 
   2   9  11       35.32       21.83     14.74 o 
   3   9  11       31.67       34.23     17.55 o 
  -5  10  11       97.56      124.72     30.72 o 
  -4  10  11      162.16      153.53     33.18 o 
  -3  10  11      119.88      128.72     29.04 o 
  -2  10  11       63.24       45.24     19.74 o 
  -1  10  11       11.20        7.38     11.59 o 
   0  10  11        3.74        6.20     11.67 o 
   1  10  11      175.08      193.22     65.81 o 
   2  10  11       60.56       66.61     19.97 o 
  -4  11  11       90.48       62.35     22.25 o 
  -3  11  11        0.36        0.16     22.12 o 
  -2  11  11      185.18      197.44     62.87 o 
  -1  11  11       97.90       88.41     25.30 o 
   0  11  11        4.49       14.78     19.45 o 
   1  11  11      124.07      134.76     25.82 o 
   2  11  11       33.45       59.70     22.12 o 
  -3  12  11        0.17        2.51     28.83 o 
  -2  12  11        5.90       -9.19     12.59 o 
  -1  12  11        1.63       12.43     18.20 o 
   0  12  11       44.88       55.54     23.31 o 
   1  12  11        6.72       17.23     13.12 o 
  -2  13  11        8.92       -3.36     49.27 o 
  -1  13  11        5.48        7.00     44.51 o 
  -6   0  12      178.34      202.57     56.99 o 
  -5   0  12        9.63       -2.09     24.78 o 
  -4   0  12       11.32       23.96     16.85 o 
  -3   0  12       28.63       38.35     23.66 o 
  -2   0  12       26.33       38.70     19.63 o 
  -1   0  12        4.72        2.13     15.45 o 
   0   0  12       17.96       10.36     20.16 o 
   1   0  12      233.43      308.37     60.78 o 
   2   0  12       14.32        2.24     18.76 o 
   3   0  12      227.00      340.56     65.26 o 
  -6   1  12       25.39       30.14     13.14 o 
  -5   1  12        6.18        5.44     10.76 o 
  -4   1  12        4.92       15.78     11.74 o 
  -3   1  12       23.44       21.47     12.94 o 
  -2   1  12        7.02        7.29     10.50 o 
  -1   1  12        2.03       -3.50     10.85 o 
   0   1  12       15.41       -3.20     11.91 o 
   1   1  12       31.37       35.58     16.80 o 
   2   1  12       35.60       18.76     19.32 o 
   3   1  12       68.05       68.15     30.66 o 
  -6   2  12        2.76        1.00     10.09 o 
  -5   2  12        2.40       -2.69     10.20 o 
  -4   2  12       33.37       33.44     13.29 o 
  -3   2  12       38.01       26.62     12.97 o 
  -2   2  12       26.30       28.74     13.57 o 
  -1   2  12      144.39      174.35     26.06 o 
   0   2  12        2.26       10.61     14.22 o 
   1   2  12       11.86       17.20     14.94 o 
   2   2  12       78.14      116.50     27.31 o 
   3   2  12       10.21        2.23     14.15 o 
  -6   3  12        0.77       -5.66     14.12 o 
  -5   3  12       39.59       68.49     17.30 o 
  -4   3  12        7.67       -3.81     23.19 o 
  -3   3  12        5.81       25.49     19.34 o 
  -2   3  12       11.02        5.33     11.16 o 
  -1   3  12        8.73        2.87     11.42 o 
   0   3  12        7.39       17.18     14.24 o 
   1   3  12       68.53       59.68     20.85 o 
   2   3  12      121.21      129.47     27.90 o 
   3   3  12        0.41       14.15     15.80 o 
  -6   4  12        0.28        9.29     15.92 o 
  -5   4  12       12.15       12.51     23.10 o 
  -4   4  12        4.99       -4.82     10.21 o 
  -3   4  12       14.27       16.49     13.16 o 
  -2   4  12        3.10        4.75     10.24 o 
  -1   4  12        3.43       -2.06     10.62 o 
   0   4  12        4.51       -0.42     11.43 o 
   1   4  12      102.18      156.42     31.78 o 
   2   4  12       85.05      165.93     30.61 o 
   3   4  12      313.32      458.00     54.16 o 
  -6   5  12        4.10       23.52     47.87 o 
  -5   5  12       19.07       16.17     17.13 o 
  -4   5  12        5.66       18.98     12.72 o 
  -3   5  12        0.05        0.36     11.09 o 
  -2   5  12      118.12      129.60     37.17 o 
  -1   5  12       14.47        1.10     11.45 o 
   0   5  12        4.27        6.89     12.38 o 
   1   5  12      146.99      228.18     34.37 o 
   2   5  12       31.36       39.56     17.53 o 
   3   5  12       83.37       97.03     24.97 o 
  -5   6  12       60.54       17.55     17.24 o 
  -4   6  12      218.92      229.73     80.52 o 
  -3   6  12       72.28       54.32     17.11 o 
  -2   6  12       86.32       76.69     19.23 o 
  -1   6  12        0.32        5.43     11.62 o 
   0   6  12        1.82       14.79     12.60 o 
   1   6  12       12.86        4.78     13.35 o 
   2   6  12        0.93       -4.56     12.70 o 
  -5   7  12       16.98       11.30     24.64 o 
  -4   7  12      106.56       77.51     24.79 o 
  -3   7  12      219.31      268.91     61.51 o 
  -2   7  12        1.95        6.38     10.66 o 
  -1   7  12        7.01       -0.69     10.65 o 
   0   7  12        8.36       16.76     12.90 o 
   1   7  12       73.67      116.64     24.59 o 
   2   7  12      254.26      297.00     40.54 o 
  -4   8  12      434.99      568.90    106.75 o 
  -3   8  12       46.76       52.16     33.32 o 
  -2   8  12       15.27       24.72     14.23 o 
  -1   8  12        3.37        5.21     11.96 o 
   0   8  12        4.12        5.05     11.44 o 
   1   8  12       14.24        7.49     13.45 o 
  -4   9  12       71.84       80.36     61.32 o 
  -3   9  12        9.15       -0.98     23.94 o 
  -2   9  12       13.68       23.24     17.70 o 
  -1   9  12        3.77        6.12     11.68 o 
   0   9  12        5.76       -1.51     10.76 o 
   1   9  12       88.72      130.98     26.58 o 
  -3  10  12        3.06      -32.47     39.19 o 
  -2  10  12        6.52       24.54     21.28 o 
  -1  10  12       16.95       13.66     13.17 o 
   0  10  12        1.08        9.55     13.08 o 
  -5   1  13        0.42      -15.12     41.15 o 
  -4   1  13        0.36       -5.36     11.11 o 
  -3   1  13       24.28       25.78     13.88 o 
  -2   1  13        1.89       -1.08     11.32 o 
  -1   1  13        3.10        2.79     13.67 o 
   0   1  13       62.02       58.99     20.03 o 
   1   1  13       21.64       48.56     20.32 o 
  -4   2  13        3.19        7.02     12.80 o 
  -3   2  13       87.02       64.46     22.39 o 
  -2   2  13      220.54      333.41     71.72 o 
  -1   2  13        0.84        4.67     13.50 o 
   0   2  13       18.24       23.90     18.76 o 
   1   2  13       23.41       32.20     18.11 o 
  -4   3  13       19.69       38.72     16.26 o 
  -3   3  13        5.67        7.03     12.33 o 
  -2   3  13       15.60       22.34     13.77 o 
  -1   3  13        7.97        3.01     12.57 o 
   0   3  13        0.45       18.53     15.83 o 
   1   3  13        8.50       11.83     16.40 o 
  -4   4  13        8.21        1.81     12.17 o 
  -3   4  13       25.64       27.72     14.03 o 
  -2   4  13        5.12       12.32     13.87 o 
  -1   4  13        3.86       20.68     18.20 o 
   0   4  13       24.74       42.07     18.38 o 
   1   4  13       20.96       12.98     20.02 o 
  -4   5  13       40.36       18.76     49.83 o 
  -3   5  13        4.22        5.03     13.05 o 
  -2   5  13       38.52       52.41     17.93 o 
  -1   5  13       41.06       39.62     15.48 o 
   0   5  13        8.27       28.58     16.80 o 
  -3   6  13       88.88       71.75     19.02 o 
  -2   6  13       23.76       30.29     21.10 o 
  -1   6  13       43.81       41.28     16.29 o 
   0   6  13       20.44        3.06     14.65 o 
  -2   7  13       26.59       21.84     49.83 o 
  -1   7  13        7.88        8.40     43.67 o 
                                                 
